# Supplementary material for: Early‐onset aging and mitochondrial defects associated with loss of histone acetyltransferase 1 (Hat1)
Source: Aging Cell. 2019 Jul 10;18(5):e12992. doi: 10.1111/acel.12992 (PMC6718594; doi:10.1111/acel.12992)
Supplement: Supplementary file 2 [file ACEL-18-e12992-s002.xlsx]

## Sheet: RNA_EdgeR_UQ_All
ENSEMBL	ENTREZID	SYMBOL	UNIPROT	T3441_WT_PM36_V1N_1_S94_L008_counts	T3444_WT_PM47_V1N_1_S72_L006_counts	T3447_WT_PM78_V1N_3_S00_L007_counts	T3440_HET_PM35_V1N_3_S00_L007_counts	T3443_HET_PM42_V1N_1_S95_L008_counts	T3446_HET_PM73_V1N_3_S96_L008_counts	logFC	logCPM	PValue
ENSMUSG00000027435	17064	Cd93	O89103	14533	17697	17316	17369	17414	13889	-0.0970645	7.55741	0.63231
ENSMUSG00000074622	16658	Mafb	P54841	10012	9851	11433	7938	8785	7000	0.275095	6.79888	0.0698813
ENSMUSG00000032122	56857	Slc37a2	Q9WU81	7219	8445	9780	7363	8435	6218	0.0772479	6.60782	0.62079
ENSMUSG00000040552	12267	C3ar1	O09047	21260	25273	26391	23701	25170	18134	-0.00289561	8.17007	0.98669
ENSMUSG00000069045	26900	Ddx3y	Q3TUR4	6936	6690	126	6511	439	6810	-0.0404326	5.59837	0.97146
ENSMUSG00000025017	83490	Pik3ap1	Q9EQ32	7451	8822	9224	7263	8708	6726	0.0425902	6.66834	0.783195
ENSMUSG00000024672	109225	Ms4a7	Q8BV59	10435	13271	14473	12576	13600	9460	-0.0311349	7.24565	0.872918
ENSMUSG00000033777	279572	Tlr13	Q6R5N8	6668	8192	9408	7090	7656	6384	0.0653221	6.59007	0.661604
ENSMUSG00000055435	17132	Maf	P54843	12680	13737	14346	10477	11760	11419	0.1527	7.30104	0.303225
ENSMUSG00000023885	21826	Thbs2	Q03350	273950	305559	457181	399287	382802	387709	-0.325994	12.212	0.0546452
ENSMUSG00000022488	105855	Nckap1l	Q8K1X4	13445	14709	17486	12837	13735	12303	0.099004	7.50757	0.463997
ENSMUSG00000025089	14585	Gfra1	P97785	8131	8411	12937	11980	10927	14587	-0.500056	7.18286	0.00953112
ENSMUSG00000039621	277360	Prex1	Q69ZK0	8426	9344	10343	6837	7673	7368	0.233094	6.76137	0.0598392
ENSMUSG00000004730	13733	Adgre1	Q3U9R0	32613	37028	47451	30200	35998	31502	0.122164	8.83908	0.431239
ENSMUSG00000028364	21923	Tnc	Q148T5	388724	426613	579666	454060	485305	522456	-0.211697	12.5604	0.299037
ENSMUSG00000030786	16409	Itgam	G5E8F1	11265	12532	16441	10067	12538	13603	0.0102187	7.35333	0.950877
ENSMUSG00000049511	15551	Htr1b	P28334	6214	5641	8184	7492	7143	7332	-0.27207	6.52402	0.112396
ENSMUSG00000030579	22177	Tyrobp	O54885	6854	7917	8701	6506	7076	6393	0.103313	6.5685	0.45025
ENSMUSG00000026288	16331	Inpp5d	Q9ES52	9657	10580	11521	8253	9536	8395	0.152429	6.9671	0.300353
ENSMUSG00000020865	76408	Abcc3	A0A0R4J015	7193	7529	8348	6663	7523	5847	0.0796205	6.54305	0.605081
ENSMUSG00000021190	19141	Lgmn	A2RTI3	30815	34377	35943	31556	30872	29160	0.017949	8.71491	0.907332
ENSMUSG00000020120	56193	Plek	Q5F271	9078	8752	8458	7946	7178	7036	0.132647	6.69973	0.436489
ENSMUSG00000022150	13132	Dab2	P98078	29541	32747	38651	28135	31439	32300	0.00189795	8.7329	0.989466
ENSMUSG00000040747	12508	Cd53	Q3TV80	6195	6822	7708	6451	6263	5457	0.0605735	6.38697	0.723031
ENSMUSG00000036896	12262	C1qc	Q02105	25449	25998	22598	22377	24129	18911	0.0718151	8.21929	0.704427
ENSMUSG00000049130	12273	C5ar1	P30993	9055	10391	6066	9064	10750	8437	-0.235534	6.8404	0.329658
ENSMUSG00000036887	12259	C1qa	P98086	26814	27541	26006	23738	25439	21826	0.0652334	8.35379	0.707987
ENSMUSG00000025473	11501	Adam8	Q3U7G2	17781	22354	29101	17568	22841	23906	-0.0401217	8.17125	0.818242
ENSMUSG00000001768	74030	Rin2	F8WGD2	6924	6837	8714	6618	6427	6518	0.0661097	6.54083	0.629729
ENSMUSG00000020101	74048	Vsir	Q9D659	6914	7831	8026	6653	6995	5612	0.118897	6.50883	0.468626
ENSMUSG00000037902	19261	Sirpa	A0A0R4J1Z7	48878	54894	58038	43845	47746	43237	0.137699	9.31341	0.432261
ENSMUSG00000007655	12389	Cav1	P49817	32138	31890	35033	22740	31550	21153	0.274217	9.08353	0.177474
ENSMUSG00000042286	192187	Stab1	G3X973	43174	49954	54902	34400	39851	48105	0.142348	9.16083	0.465394
ENSMUSG00000026463	381290	Atp2b4	D1FNM8	5973	5461	8385	4795	3839	3163	0.605897	6.48575	0.00166197
ENSMUSG00000018774	12514	Cd68	P31996	12246	13067	12070	11969	12277	8206	0.0925668	7.22115	0.641653
ENSMUSG00000036908	54445	Unc93b1	E9Q8P6	9182	9743	11474	7734	8483	9005	0.137266	6.94122	0.321524
ENSMUSG00000039323	16008	Igfbp2	D3YU40	21628	13979	8576	6883	7433	4593	1.15912	8.00345	0.0198758
ENSMUSG00000022180	50934	Slc7a8	Q9QXW9	6057	6666	7139	5059	6168	6148	0.0667577	6.32319	0.729711
ENSMUSG00000040713	433375	Creg1	O88668	7907	8198	10466	6901	7563	6959	0.175423	6.72204	0.208698
ENSMUSG00000028581	16792	Laptm5	Q544S4	29993	30520	30342	25380	27952	23642	0.123049	8.53259	0.424603
ENSMUSG00000026712	17533	Mrc1	Q2HZ94	20579	23504	19302	18497	20031	17548	0.0675131	7.94848	0.806019
ENSMUSG00000025314	19271	Ptprj	A2AWF9	13263	13987	16309	11586	12601	11577	0.154856	7.43903	0.325542
ENSMUSG00000034663	140780	Bmp2k	Q91Z96	7470	8245	10251	7511	7681	8168	0.0147123	6.80666	0.905163
ENSMUSG00000031659	11513	Adcy7	P51829	9911	10222	11080	10863	10773	8600	-0.0765331	7.11533	0.607349
ENSMUSG00000013846	20442	St3gal1	P54751	5583	6686	10729	5244	6817	7975	0.0377271	6.50785	0.859763
ENSMUSG00000003746	17155	Man1a	P45700	10725	11188	13216	9419	10386	9517	0.130716	7.14822	0.392337
ENSMUSG00000038147	12523	Cd84	A0A0R4J1S4	7890	8556	6671	7298	7085	5335	0.12664	6.49725	0.594956
ENSMUSG00000015568	16956	Lpl	P11152	10268	14654	35965	13142	19015	19501	0.0377107	7.82184	0.892045
ENSMUSG00000036905	12260	C1qb	P14106	30476	31762	30191	26257	27397	23955	0.137396	8.53174	0.442557
ENSMUSG00000040659	27984	Efhd2	Q8C845	16263	18483	21445	16172	17668	16560	0.0240532	7.89358	0.872232
ENSMUSG00000034957	12606	Cebpa	P53566	6642	7145	8127	6259	6392	5100	0.176369	6.3951	0.395497
ENSMUSG00000026473	14645	Glul	P15105	9773	10314	13742	8794	9653	8691	0.178972	7.07592	0.189803
ENSMUSG00000027293	98878	Ehd4	Q3TM70	10481	10712	11831	9373	9901	9512	0.0732334	7.12443	0.583738
ENSMUSG00000002985	11816	Apoe	P08226	86215	96630	21337	92476	73015	38389	-0.0456876	9.60245	0.936281
ENSMUSG00000021390	18295	Ogn	Q543C5	8417	8127	9118	6149	6317	4383	0.48667	6.98738	0.0397587
ENSMUSG00000022799	12549	Arhgap31	A6X8Z5	11636	13465	15882	13775	13922	14018	-0.161276	7.5694	0.252187
ENSMUSG00000046186	235505	Cd109	A6MDD3	16194	16009	19031	13068	14711	11987	0.23892	8.03778	0.160829
ENSMUSG00000027698	320024	Nceh1	Q8BLF1	7192	8087	7517	7033	7420	5274	0.0939024	6.53916	0.61305
ENSMUSG00000015852	80891	Fcrls	Q9EQY5	23549	28203	28579	26388	26295	23272	-0.0445852	8.33596	0.883266
ENSMUSG00000064373	20363	Selenop	P70274	23378	21154	17672	17374	16805	12664	0.310175	7.8402	0.190944
ENSMUSG00000069516	17105	Lyz2	A0A077S2U6	212066	252287	283758	146326	169333	239790	0.292466	11.4398	0.135899
ENSMUSG00000021549	218397	Rasa1	E9PYG6	8777	9373	11901	10065	9720	9134	-0.0813703	7.07829	0.552358
ENSMUSG00000041559	14264	Fmod	P50608	11648	11327	19417	8836	12800	10954	0.22665	7.7896	0.270525
ENSMUSG00000018008	72318	Cyth4	Q3U0C0	6213	6826	8472	5605	6465	6434	0.080614	6.47719	0.604839
ENSMUSG00000046805	17476	Mpeg1	A1L314	59433	66750	74978	49527	55829	52111	0.223378	9.61129	0.185967
ENSMUSG00000059498	14131	Fcgr3	A0A0B4J1M6	7185	7962	5841	6006	6214	5646	0.130714	6.36203	0.615328
ENSMUSG00000026395	19264	Ptprc	Q8C6Q7	7434	8672	11294	6132	7424	8216	0.187824	6.77147	0.178293
ENSMUSG00000042129	213391	Rassf4	Q8CB96	5885	6993	9026	4974	5863	6193	0.2195	6.38556	0.251098
ENSMUSG00000038178	215113	Slc43a2	Q8CGA3	15942	17711	28408	12438	14963	16192	0.352579	7.81308	0.0426
ENSMUSG00000020649	20135	Rrm2	P11157	3763	5947	5291	4641	6644	5407	-0.280145	6.64845	0.132393
ENSMUSG00000038642	13040	Ctss	F6WR04	18870	20949	20635	17875	19299	15740	0.0730279	7.99054	0.641972
ENSMUSG00000020189	237542	Osbpl8	A0A0R4J150	15303	17834	18126	16713	16538	12937	0.027108	7.76919	0.871011
ENSMUSG00000015243	11303	Abca1	P41233	43251	46060	62165	36890	41001	37019	0.258206	9.12789	0.261484
ENSMUSG00000028599	21938	Tnfrsf1b	P25119	7359	7936	6715	6797	6912	5133	0.116798	6.50542	0.497413
ENSMUSG00000068196	12837	Col8a1	Q00780	24302	15758	11667	14839	15935	13283	0.154009	8.28772	0.563797
ENSMUSG00000000290	16414	Itgb2	P11835	9735	9968	11326	7654	9066	8908	0.148951	6.99096	0.300014
ENSMUSG00000021665	15212	Hexb	P20060	8694	8630	9752	8663	8411	6695	0.0643757	6.85023	0.650328
ENSMUSG00000069310	319148	Hist1h3c	B9EI85	4415	7694	4765	6036	6566	5487	-0.208156	6.8664	0.393172
ENSMUSG00000025068	14873	Gsto1	O09131	12571	14139	15096	15199	14330	14051	-0.187332	7.63628	0.190552
ENSMUSG00000039405	76453	Prss23	Q9D6X6	15020	14912	16162	13317	13586	13415	0.0705577	7.95593	0.649054
ENSMUSG00000021998	18826	Lcp1	Q61233	31391	34359	45831	26628	32117	33900	0.126039	8.83491	0.397717
ENSMUSG00000049866	320982	Arl4c	P61208	11527	13164	13676	11879	11947	10974	0.0154004	7.35978	0.928794
ENSMUSG00000021994	22418	Wnt5a	P22725	11379	11192	16020	9024	9959	10958	0.223166	7.60244	0.2043
ENSMUSG00000024066	22436	Xdh	Q00519	2922	3704	7622	2335	3861	4924	0.17399	5.55562	0.75059
ENSMUSG00000018920	66102	Cxcl16	A2CFE9	5376	6156	8050	5171	5889	5414	0.107831	6.28932	0.602503
ENSMUSG00000020053	16000	Igf1	E9PU89	16471	19399	27824	14299	16201	16429	0.289983	7.86309	0.199829
ENSMUSG00000074743	21824	Thbd	P15306	13305	11105	20665	8344	10289	16198	0.21345	7.39978	0.361375
ENSMUSG00000022952	12394	Runx1	Q3UM65	10894	12072	14893	13347	13038	13167	-0.200205	7.48933	0.188439
ENSMUSG00000024621	12978	Csf1r	P09581	45918	48609	56176	32829	40671	43296	0.237274	9.21094	0.131164
ENSMUSG00000032076	54725	Cadm1	Q8R5M8	6711	7583	6531	7290	7000	3998	0.0788992	6.41957	0.717698
ENSMUSG00000020654	104111	Adcy3	B8JK56	7335	7302	8758	6642	6890	6818	0.0713918	6.65005	0.57584
ENSMUSG00000021759	19012	Plpp1	Q61469	8848	7496	9341	5431	6558	5821	0.405128	6.98678	0.0881061
ENSMUSG00000004655	11826	Aqp1	Q02013	4610	3003	1350	2103	1674	1716	0.64836	6.36437	0.389746
ENSMUSG00000052565	14957	Hist1h1d	P43277	6412	8866	6820	8302	9596	6924	-0.278618	7.22777	0.188437
ENSMUSG00000041058	107568	Wwp1	Q05CE4	11983	13068	15535	11951	12139	10098	0.115764	7.37897	0.502863
ENSMUSG00000029648	14254	Flt1	A0A0R4J0A4	10214	11566	17554	13987	16171	17157	-0.420111	7.53592	0.204619
ENSMUSG00000000605	12727	Clcn4	Q3LRV6	8531	8396	9567	8911	8497	7852	-0.0563662	6.90996	0.678931
ENSMUSG00000026014	77300	Raph1	F2Z3U3	6572	8014	8746	7999	7997	7564	-0.145993	6.79249	0.229341
ENSMUSG00000005142	17159	Man2b1	O09159	26800	26563	27510	22486	22636	20459	0.183807	8.37166	0.197276
ENSMUSG00000026574	56429	Dpt	Q9QZZ6	6361	9838	21269	7524	12587	10505	0.101075	7.07803	0.7882
ENSMUSG00000050953	14609	Gja1	P23242	3854	4111	2090	4586	2858	1729	0.0535245	6.54564	0.927935
ENSMUSG00000026981	16181	Il1rn	P25085	12201	4035	2543	3410	2957	2031	1.12037	5.66776	0.0634401
ENSMUSG00000001288	19411	Rarg	P18911	6927	6745	8306	6648	6123	6161	0.0842278	6.84433	0.574455
ENSMUSG00000041577	116847	Prelp	Q543S0	6698	3973	11364	2272	3907	5535	0.739763	6.58707	0.0196856
ENSMUSG00000020868	217119	Xylt2	Q3TZ69	5231	6175	8366	5184	6095	5970	0.0508858	6.35447	0.797683
ENSMUSG00000032046	76192	Abhd12	Q99LR1	11457	11408	13358	10694	10804	9102	0.116805	7.24324	0.435966
ENSMUSG00000027656	22403	Wisp2	A2AHD1	20898	17644	31330	12465	15504	25529	0.229172	8.63471	0.487195
ENSMUSG00000070469	269959	Adamtsl3	G3UXC7	1746	1666	2598	1241	1342	2014	0.235287	5.67806	0.715388
ENSMUSG00000036499	216238	Eea1	Q8BL66	7288	7337	10943	6633	7309	8950	0.0112376	6.79564	0.938103
ENSMUSG00000031278	50790	Acsl4	Q91YN3	6448	7154	9866	6828	7496	7984	-0.0723908	6.72916	0.605619
ENSMUSG00000075284	215280	Wipf1	Q8K1I7	7996	9215	10599	8382	8435	8402	0.00742678	6.93834	0.956777
ENSMUSG00000045954	20324	Cavin2	Q63918	5814	5432	8237	2717	4161	5677	0.487096	6.58298	0.117675
ENSMUSG00000069273	319151	Hist1h3e	B9EI85	4288	6434	4299	5326	6029	4726	-0.204699	6.62223	0.372255
ENSMUSG00000028780	20348	Sema3c	Q62181	3244	3562	7231	1953	2724	3541	0.595898	6.05453	0.0861812
ENSMUSG00000023992	83433	Trem2	Q99NH8	7385	8261	5884	6790	6757	3974	0.200758	6.36884	0.505444
ENSMUSG00000024300	17916	Myo1f	Q8CG29	10031	10474	11685	7558	8259	8249	0.292694	6.98073	0.0344508
ENSMUSG00000034684	20350	Sema3f	O88632	3854	4435	7244	3671	4448	4233	0.172048	6.35646	0.471532
ENSMUSG00000024413	18145	Npc1	O35604	13309	13643	15287	13467	13308	11011	0.0359693	7.53144	0.793379
ENSMUSG00000054469	225010	Lclat1	B0V2Q7	8797	9088	13389	9270	9925	11103	-0.101961	7.13213	0.571159
ENSMUSG00000027506	21985	Tpd52	F8WHQ1	6124	6615	6647	6050	5836	4922	0.0859084	6.3385	0.66012
ENSMUSG00000025764	269424	Jade1	Q6ZPI0	7357	8846	10683	8764	8877	9545	-0.155795	6.9664	0.354826
ENSMUSG00000039476	20204	Prrx2	A2APZ7	6348	6424	7777	4969	6103	5778	0.155942	6.6991	0.334106
ENSMUSG00000032261	212531	Sh3bgrl2	Q8BG73	5931	6459	6015	5167	5597	5037	0.104503	6.23676	0.644899
ENSMUSG00000004044	19285	Cavin1	O54724	51358	53196	52610	45598	47942	41637	0.100444	9.69671	0.559633
ENSMUSG00000029207	11787	Apbb2	Q3TIZ5	20769	22852	28550	21480	21671	22356	0.00193566	8.3053	0.990043
ENSMUSG00000038776	13849	Ephx1	E9PWK1	13060	10252	13252	9530	9300	8692	0.286984	7.49071	0.149984
ENSMUSG00000052085	76088	Dock8	Q8C147	7981	8972	13662	5912	7870	10432	0.182607	6.91375	0.339729
ENSMUSG00000070348	12443	Ccnd1	P25322	15444	15792	18067	12150	14684	14707	0.11964	8.05975	0.592767
ENSMUSG00000041801	27280	Phlda3	Q9WV95	12328	11048	12456	10426	9680	7907	0.236286	7.45266	0.141886
ENSMUSG00000002603	21803	Tgfb1	P04202	11994	12360	13915	12144	12532	12988	-0.104438	7.47095	0.496018
ENSMUSG00000020143	94176	Dock2	Q6A0A3	6540	6663	8241	4542	5704	6214	0.247904	6.39156	0.168242
ENSMUSG00000003534	12305	Ddr1	Q03146	7990	7248	8389	7273	7714	6755	-0.00163591	6.98446	0.991157
ENSMUSG00000024063	77889	Lbh	Q9CX60	35400	37728	62610	41184	43523	50221	-0.149967	9.20849	0.585948
ENSMUSG00000015222	17756	Map2	Q3TLQ0	946	1065	3758	686	820	2324	0.362187	5.52986	0.626172
ENSMUSG00000034484	67804	Snx2	Q9CWK8	7534	8579	10288	7596	8351	7959	0.00778084	6.87301	0.952768
ENSMUSG00000044948	414801	Itprip	Q3TNL8	4642	6107	6306	6373	5707	6054	-0.22121	6.3448	0.261301
ENSMUSG00000061436	15258	Hipk2	A0A0R4J204	7787	8007	8827	7276	8114	6738	0.0305216	6.76424	0.822081
ENSMUSG00000036777	68743	Anln	Q8K298	3752	6189	4239	4680	5835	4092	-0.152646	6.45954	0.483162
ENSMUSG00000035150	26905	Eif2s3x	Q3TML6	7449	6950	13775	7648	12115	6532	-0.0572134	7.3345	0.796213
ENSMUSG00000030560	13032	Ctsc	Q3U7T5	14582	15327	23834	14611	14054	20537	-0.0282896	7.8203	0.909642
ENSMUSG00000029093	81840	Sorcs2	Q8BI61	19776	22267	34835	24197	23687	23570	-0.0497205	8.37783	0.807791
ENSMUSG00000001349	12797	Cnn1	B2RSH3	16469	15371	18179	14661	15200	16096	-0.00419198	8.0733	0.97739
ENSMUSG00000024304	12558	Cdh2	P15116	11029	10166	11886	8595	9555	9163	0.152593	7.37934	0.324904
ENSMUSG00000030352	109246	Tspan9	Q8BJU2	6346	6390	7350	6649	6583	5217	-0.00274244	6.73505	0.983783
ENSMUSG00000021003	14420	Galc	P54818	6131	6218	5533	5748	5482	3607	0.162322	6.12628	0.595431
ENSMUSG00000032011	21838	Thy1	P01831	61498	64740	90947	67050	72503	80338	-0.162853	9.98282	0.355262
ENSMUSG00000021939	13030	Ctsb	P10605	206842	215064	195247	183253	174565	137753	0.205632	11.2819	0.271995
ENSMUSG00000024644	66054	Cndp2	Q9D1A2	10835	12065	9501	11499	10892	8985	-0.0590719	7.20694	0.740011
ENSMUSG00000026725	329278	Tnn	Q80Z71	4751	2285	5780	3227	4571	2075	0.239063	6.48434	0.672955
ENSMUSG00000021756	16195	Il6st	Q00560	40974	39495	65643	35659	40295	47209	0.092606	9.56826	0.622357
ENSMUSG00000060981	69386	Hist1h4h	B2RTM0	5892	8348	5980	7181	7659	6154	-0.16296	6.95675	0.423357
ENSMUSG00000026604	19250	Ptpn14	Q3UW79	14500	12982	16418	10757	11490	11873	0.234843	7.76474	0.225227
ENSMUSG00000020914	21973	Top2a	Q01320	8091	12593	10413	10113	12711	10381	-0.215638	7.58559	0.25359
ENSMUSG00000019132	79555	BC005537	Q3TVJ4	21968	24746	35721	20823	24690	28535	0.00432368	8.48663	0.978531
ENSMUSG00000047747	330812	Rnf150	Q5DTZ6	8718	9328	11633	8932	8592	9402	0.0033565	7.03883	0.981639
ENSMUSG00000073411	14964	H2-D1	P01899	21696	28558	23731	20111	21649	21214	0.115431	8.2932	0.47041
ENSMUSG00000058773	56702	Hist1h1b	P43276	3864	6832	4352	5650	7360	4995	-0.36623	6.71948	0.122605
ENSMUSG00000023886	64074	Smoc2	Q8CD91	5858	5011	6233	4138	6333	4185	0.102977	6.79803	0.811925
ENSMUSG00000022887	17174	Masp1	P98064	1569	1022	576	1005	748	420	0.480612	5.13024	0.624432
ENSMUSG00000052316	74488	Lrrc15	Q80X72	20668	21049	22437	29951	25052	17267	-0.291823	8.30986	0.167258
ENSMUSG00000057751	230971	Megf6	A0A0A0MQ83	2443	3620	7386	2482	3874	4286	0.150099	6.25517	0.680066
ENSMUSG00000020953	12810	Coch	Q62507	172	214	178	155	102	175	0.263394	4.12848	0.857481
ENSMUSG00000100210	260423	Hist1h3f	B9EI85	2973	4632	3187	4041	4742	3353	-0.277656	6.22752	0.330372
ENSMUSG00000027276	16449	Jag1	Q3UVN4	13626	12607	20267	12135	12048	13489	0.15472	7.88609	0.442522
ENSMUSG00000091405	97122	Hist2h4	B2RTM0	3834	5762	4285	4808	5585	4434	-0.208033	6.47364	0.377133
ENSMUSG00000002265	18616	Peg3	Q3URU2	16740	22912	32031	23662	24379	23326	-0.148578	8.26747	0.650382
ENSMUSG00000031903	192654	Pla2g15	Q8VEB4	8854	8877	10046	7792	7939	7418	0.137421	6.87856	0.304022
ENSMUSG00000001995	244668	Sipa1l2	Q80TE4	6516	8157	10512	7611	8369	8290	-0.0918641	6.82273	0.631753
ENSMUSG00000045216	50785	Hs6st1	Q9QYK5	10921	12829	17850	15616	14935	16969	-0.341752	7.68201	0.138502
ENSMUSG00000021306	83924	Gpr137b	A0A0R4J022	6315	6828	8173	5834	5943	4689	0.241119	6.39463	0.185372
ENSMUSG00000037410	67016	Tbc1d2b	Q3U0J8	11168	11899	16750	10601	12521	12374	0.0214507	7.43469	0.893501
ENSMUSG00000062127	80281	Cttnbp2nl	Q99LJ0	9912	10820	13593	9849	10333	10810	0.00944489	7.24674	0.948141
ENSMUSG00000051506	545030	Wdfy4	E9PV60	6337	6681	6000	5249	6075	4371	0.167642	6.26314	0.472433
ENSMUSG00000005514	18984	Por	P37040	11471	11993	12452	12224	11833	9868	-0.03829	7.35227	0.802638
ENSMUSG00000101972	319153	Hist1h3i	P68433	2633	4021	3000	3670	4350	2997	-0.3028	6.10726	0.332029
ENSMUSG00000061232	14972	H2-K1	P01901	9381	12472	11229	9625	10504	10046	0.0102735	7.19538	0.949709
ENSMUSG00000024781	16889	Lipa	Q3TEL5	25916	26772	32746	23201	25088	18943	0.215526	8.43065	0.172146
ENSMUSG00000031438	66889	Rnf128	A2AGL8	5839	6689	7083	6510	5996	5705	-0.0205485	6.45615	0.900935
ENSMUSG00000066842	545370	Hmcn1	D3YXG0	1092	1245	4460	763	1032	1476	0.832741	5.30368	0.281833
ENSMUSG00000027303	19262	Ptpra	Q3TRY9	9233	9393	12887	8704	9413	9949	0.0260674	7.11801	0.849282
ENSMUSG00000019726	17101	Lyst	G5E8Q0	5912	7223	8826	6574	6680	6915	-0.0180962	6.62441	0.896087
ENSMUSG00000048234	67702	Rnf149	Q3U2C5	5565	6177	8080	5140	5778	6504	0.0439392	6.41532	0.795335
ENSMUSG00000050069	23893	Grem2	O88273	27471	33136	40284	29035	35877	44302	-0.256011	8.95603	0.142937
ENSMUSG00000024085	17158	Man2a1	P27046	43895	52485	61463	46840	52594	47731	-0.0343398	9.45426	0.850309
ENSMUSG00000026321	21934	Tnfrsf11a	O35305	6266	8164	13679	6783	8374	8909	0.0568831	6.88007	0.752293
ENSMUSG00000032434	67213	Cmtm6	Q9CZ69	6010	6454	8106	6104	6387	6151	0.00569226	6.51011	0.970814
ENSMUSG00000075602	110454	Ly6a	P05533	8045	9653	11046	8979	8918	8017	0.0154138	7.31019	0.945051
ENSMUSG00000036103	140792	Colec12	Q8K4Q8	25597	26309	37111	22610	25020	27632	0.0980975	8.56295	0.504708
ENSMUSG00000004105	26360	Angptl2	Q9R045	17712	15646	19742	17548	17743	16445	-0.0893901	8.48501	0.823251
ENSMUSG00000023092	14199	Fhl1	A2AEY2	18050	15428	14769	16683	15885	12378	-0.00295706	8.09374	0.989446
ENSMUSG00000056427	20564	Slit3	B2RX06	63302	74238	128895	69968	76955	91831	-0.00855935	10.1332	0.970912
ENSMUSG00000028019	54635	Pdgfc	Q8CI19	6442	5305	5777	6015	5605	4675	-0.007732	6.57961	0.964805
ENSMUSG00000028552	13858	Eps15	A0A0R4J0A0	10330	11732	14367	10203	11117	11264	0.0234385	7.32693	0.874779
ENSMUSG00000000751	68275	Rpa1	Q3U8B3	5750	7158	7431	5861	7274	6613	-0.0859504	6.7924	0.50768
ENSMUSG00000033685	22228	Ucp2	P70406	15010	15292	17346	11466	12919	13765	0.19319	7.61773	0.200516
ENSMUSG00000017493	16010	Igfbp4	P47879	35626	25081	31576	17779	22382	23708	0.414851	8.70579	0.0292204
ENSMUSG00000052593	11491	Adam17	E9PXU2	8416	9324	14324	7860	9017	10227	0.0882933	7.07837	0.587784
ENSMUSG00000039087	68750	Rreb1	Q3UH06	6608	7349	8834	6391	6908	6816	0.0452608	6.65571	0.719205
ENSMUSG00000018417	17912	Myo1b	Q7TQD7	6560	7659	9171	8644	7645	8096	-0.198066	6.83489	0.183316
ENSMUSG00000015647	16776	Lama5	Q3TZ05	8659	6225	4824	6373	4509	4072	0.31162	6.80251	0.451892
ENSMUSG00000014329	83675	Bicc1	G3X8S6	8589	8873	15897	8369	10120	10648	0.0335503	7.44921	0.863089
ENSMUSG00000045658	98496	Pid1	Q3UBG2	5087	6410	11411	5096	6153	8137	0.0679777	6.54787	0.769163
ENSMUSG00000023004	22143	Tuba1b	P05213	21559	28922	26687	28636	29061	21923	-0.16742	8.8197	0.339642
ENSMUSG00000020467	216616	Efemp1	Q8BPB5	3196	2340	6082	1050	1765	3252	0.757735	5.77369	0.152177
ENSMUSG00000036622	74772	Atp13a2	E9Q2A4	7338	7974	8673	6663	6477	6376	0.170377	6.64694	0.245236
ENSMUSG00000032026	104444	Rexo2	Q9D8S4	6309	6694	7743	6481	6286	5744	0.0348685	6.72736	0.776816
ENSMUSG00000026701	11758	Prdx6	D3Z0Y2	6967	7318	8243	6990	7192	5856	0.0429737	6.85548	0.754341
ENSMUSG00000015950	17969	Ncf1	F8WH69	5804	5829	6806	4243	4786	5724	0.191599	6.20153	0.410786
ENSMUSG00000041390	16543	Mdfic	Q8BX65	9284	10271	13566	9975	9834	10420	-0.0106069	7.20801	0.944999
ENSMUSG00000069274	319157	Hist1h4f	B2RTM0	3700	6208	4297	4951	6126	4846	-0.276982	6.52832	0.243603
ENSMUSG00000031613	15446	Hpgd	Q8VCC1	6529	5962	6456	4352	4453	4452	0.396535	6.06331	0.291541
ENSMUSG00000022483	12824	Col2a1	P28481	4635	8235	62	13798	3072	34	-0.41725	5.77728	0.758093
ENSMUSG00000020097	20397	Sgpl1	Q8R0X7	26707	27774	30269	28250	26081	23600	-0.003491	8.58672	0.979884
ENSMUSG00000013663	19211	Pten	O08586	17727	18252	22975	16933	17458	16955	0.0647155	8.23678	0.680196
ENSMUSG00000026728	22352	Vim	P20152	221835	207045	220454	205665	208615	173456	0.0270321	11.7705	0.886667
ENSMUSG00000031875	68119	Cmtm3	Q99LJ5	10170	10181	12279	10374	10521	9605	-0.0322753	7.20204	0.848927
ENSMUSG00000056124	56386	B4galt6	Q3UUA9	9034	10269	13367	8472	9833	9457	0.0936037	7.13093	0.507659
ENSMUSG00000027111	16403	Itga6	Q61739	11191	12879	16509	10561	11431	12405	0.096317	7.42379	0.574172
ENSMUSG00000031808	26457	Slc27a1	Q544D7	5540	5515	5975	5384	5588	4610	0.00729884	6.21261	0.974375
ENSMUSG00000005413	15368	Hmox1	P14901	11695	11354	13389	9087	11058	10889	0.104602	7.28899	0.492502
ENSMUSG00000026211	98733	Obsl1	A0A0B4J1L4	6875	7036	8758	6839	7345	6864	-0.0260085	6.90438	0.851323
ENSMUSG00000032440	21813	Tgfbr2	Q543C0	24248	25009	32357	24416	24764	24590	0.008834	8.50707	0.95224
ENSMUSG00000055805	57778	Fmnl1	Q9JL26	5127	5945	7783	4326	5489	6287	0.0833675	6.29622	0.704155
ENSMUSG00000036334	242050	Igsf10	Q3V1M1	14078	12605	17134	10067	10027	9610	0.427495	7.72899	0.203307
ENSMUSG00000023913	27226	Pla2g7	Q60963	5180	6129	12820	5937	4616	9138	0.10604	6.52151	0.774216
ENSMUSG00000048376	14062	F2r	P30558	48032	50986	54917	61370	55340	47273	-0.215382	9.56953	0.19508
ENSMUSG00000048450	17701	Msx1	P13297	138	232	146	229	66	170	0.0316005	3.80947	0.984911
ENSMUSG00000025650	12836	Col7a1	Q63870	18535	17595	20342	13901	18200	12787	0.210379	7.84862	0.222252
ENSMUSG00000018102	68024	Hist1h2bc	Q6ZWY9	5741	5725	6143	5811	5542	5245	-0.0366051	6.57427	0.819429
ENSMUSG00000006014	96875	Prg4	A0A0R4J207	254	142	222	132	173	131	0.387991	3.70498	0.804678
ENSMUSG00000045312	218454	Lhfpl2	Q8BGA2	15645	17112	23687	15404	16632	15715	0.0972714	7.8728	0.653868
ENSMUSG00000048706	52829	Lurap1l	Q8K2P1	8089	7784	13198	7379	8275	10269	0.00943275	7.25974	0.960845
ENSMUSG00000032812	69710	Arap1	Q4LDD4	12409	13940	17294	12948	13540	12187	0.0375269	7.57253	0.827504
ENSMUSG00000027832	19288	Ptx3	P48759	4805	5167	9239	3587	6515	7918	-0.0722333	6.76399	0.770874
ENSMUSG00000036752	227613	Tubb4b	P68372	8323	10658	10122	10817	11078	8686	-0.194126	7.41297	0.243822
ENSMUSG00000052336	13051	Cx3cr1	Q543X3	9876	12698	17829	10379	12129	14215	-0.0167154	7.45307	0.939089
ENSMUSG00000018830	17880	Myh11	E9QPE7	2735	2909	4306	2267	2276	2697	0.308515	5.72857	0.462632
ENSMUSG00000069267	319150	Hist1h3b	B9EI85	2314	3822	2830	3211	3337	2625	-0.149246	5.91046	0.702527
ENSMUSG00000007888	12931	Crlf1	Q9JM58	11707	7809	10394	6377	6783	12870	0.0765726	7.56435	0.869555
ENSMUSG00000029108	54216	Pcdh7	A0A0A6YY83	7761	6783	10863	5199	6354	6845	0.320637	6.85052	0.0682728
ENSMUSG00000020009	15979	Ifngr1	P15261	6469	6898	9376	5647	6236	6059	0.200424	6.54679	0.157334
ENSMUSG00000020689	16416	Itgb3	O54890	5062	5571	6033	6123	5114	5831	-0.163478	6.30378	0.43385
ENSMUSG00000013698	18611	Pea15a	Q62048	14700	15510	16906	15524	15648	14560	-0.0822237	7.78484	0.594654
ENSMUSG00000046167	235379	Gldn	Q8BMF8	1688	863	1212	590	727	756	0.754111	4.84491	0.468756
ENSMUSG00000025612	12013	Bach1	P97302	10396	11886	14871	12152	11552	11556	-0.0640515	7.40118	0.722776
ENSMUSG00000040249	16971	Lrp1	A0A0R4J0I9	304340	342496	450037	287136	324896	353941	0.0404223	12.228	0.799986
ENSMUSG00000052942	226075	Glis3	Q0GE24	5340	5283	6498	4850	4493	4928	0.130163	6.52002	0.654759
ENSMUSG00000020695	17534	Mrc2	Q14AX9	47411	45410	58729	47932	49072	50561	-0.0952838	9.47001	0.546423
ENSMUSG00000033788	26903	Dysf	E9Q423	7415	6732	6188	6493	6740	5847	-0.0143412	6.8421	0.951797
ENSMUSG00000043613	17392	Mmp3	P28862	1545	3276	1983	2268	1318	3501	-0.183704	6.26893	0.843819
ENSMUSG00000028995	84652	Fam126a	Q6P9N1	4914	5119	5558	4232	4729	3897	0.155124	6.34174	0.546407
ENSMUSG00000009090	11764	Ap1b1	Q8CC13	12632	12711	14137	11756	12206	10800	0.0597351	7.44384	0.689891
ENSMUSG00000061482	319156	Hist1h4d	B2RTM0	6226	9313	6581	8328	8700	7243	-0.244245	7.09642	0.235652
ENSMUSG00000035954	238130	Dock4	P59764	5305	5997	8193	5108	5632	6299	0.0480286	6.39706	0.787686
ENSMUSG00000024052	64898	Lpin2	E9PWN0	4837	5424	7306	4531	5691	4765	0.0876422	6.18891	0.714112
ENSMUSG00000017144	74194	Rnd3	P61588	13433	14440	19180	12914	13565	13567	0.091828	7.88284	0.579102
ENSMUSG00000021701	20620	Plk2	P53351	10432	9527	10647	10664	10227	10097	-0.138782	7.2069	0.37166
ENSMUSG00000043940	72145	Wdfy3	Q6VNB8	27606	31643	39914	25999	29787	29884	0.0711601	8.75344	0.624722
ENSMUSG00000053846	16891	Lipg	C0LQ91	304	398	52	330	268	54	0.173868	3.93721	0.91018
ENSMUSG00000024952	56613	Rps6ka4	Q9Z2B9	6749	7050	7848	6766	7060	6543	-0.0383642	6.83752	0.77059
ENSMUSG00000054263	16880	Lifr	P42703	4645	5413	7709	5309	5830	6280	-0.121798	6.68502	0.617406
ENSMUSG00000039115	104099	Itga9	E9QAP0	5336	5985	8043	5120	5892	5490	0.088061	6.34629	0.676286
ENSMUSG00000030557	17258	Mef2a	Q60929	13312	12756	17416	11613	11839	12729	0.127133	7.53449	0.371994
ENSMUSG00000043252	100201	Tmem64	Q3U145	7660	7900	11442	7863	7855	7698	0.0604708	7.09595	0.713153
ENSMUSG00000026425	14270	Srgap2	Q91Z67	7030	7972	9787	6683	7416	7524	0.0595845	6.77504	0.642662
ENSMUSG00000050310	78757	Rictor	Q6QI06	8586	8075	8535	7559	6607	6472	0.169298	7.08361	0.601724
ENSMUSG00000075415	14269	Fnbp1	Q80TY0	11693	12366	16219	10813	12352	12721	0.0273282	7.4824	0.854093
ENSMUSG00000029816	93695	Gpnmb	Q99P91	68601	79221	49822	54202	63155	27351	0.362226	9.52629	0.270863
ENSMUSG00000039062	16790	Anpep	P97449	6588	7506	5916	5837	6830	4443	0.12229	6.40063	0.589602
ENSMUSG00000028793	75234	Rnf19b	E9Q2L7	5479	6004	7737	6429	6212	6745	-0.152846	6.53173	0.308948
ENSMUSG00000037926	237860	Ssh2	A0A0R4J2A0	8390	9099	12395	7093	7917	10612	0.0758749	7.00335	0.660692
ENSMUSG00000028760	230861	Eif4g3	A0A0R4J112	12368	12918	18565	11499	12602	14161	0.0503112	7.58447	0.735416
ENSMUSG00000067586	13610	S1pr3	Q9Z0U9	12038	14861	12829	15297	14935	9848	-0.12615	7.46845	0.726015
ENSMUSG00000022754	56277	Tmem45a	Q8BFU6	2791	2867	5388	2566	3130	4023	0.0172797	6.0614	0.968874
ENSMUSG00000047246	319179	Hist1h2be	Q6ZWY9	2844	3786	3068	3607	4169	3225	-0.295231	6.03883	0.359508
ENSMUSG00000022636	11658	Alcam	E9Q3Q6	7188	6909	8287	4554	5487	6337	0.321228	6.68998	0.102265
ENSMUSG00000046318	320924	Ccbe1	Q3MI99	1019	1026	729	959	944	916	-0.119677	4.93877	0.903537
ENSMUSG00000025060	20874	Slk	A2RRK3	8295	9359	12579	8139	9426	10142	-0.0185743	7.09808	0.896769
ENSMUSG00000039501	98999	Znfx1	Q8R151	9862	10250	13252	8995	10423	9928	0.0486047	7.20513	0.730875
ENSMUSG00000000149	14673	Gna12	P27600	12629	14167	16024	12006	13038	12974	0.0404921	7.57717	0.771768
ENSMUSG00000031451	14456	Gas6	Q61592	36421	34286	52233	29668	32044	43751	0.0733239	9.03417	0.70376
ENSMUSG00000015305	70097	Sash1	F8VQK5	22006	23770	35212	19544	22819	26556	0.0822477	8.43505	0.628288
ENSMUSG00000036503	24017	Rnf13	O54965	7514	7741	10284	7233	7576	7084	0.0841328	6.80608	0.497269
ENSMUSG00000002103	11432	Acp2	P24638	6532	6607	8642	6013	6117	5992	0.128685	6.54208	0.353602
ENSMUSG00000031502	12826	Col4a1	P02463	164837	130249	236874	143343	146289	177367	0.0368348	11.1734	0.838956
ENSMUSG00000006519	13057	Cyba	Q61462	8320	9174	9516	8418	8242	7826	0.0173943	6.93967	0.895348
ENSMUSG00000018362	16647	Kpna2	P52293	6281	8790	7601	8045	8572	6815	-0.167646	7.02371	0.318295
ENSMUSG00000020300	67579	Cpeb4	Q3TSF0	6280	6710	8682	6157	6191	5988	0.102824	6.54917	0.465122
ENSMUSG00000016757	223723	Ttll12	Q3UDE2	5316	5607	5489	5606	5436	4568	-0.0448719	6.4705	0.785358
ENSMUSG00000001819	15433	Hoxd13	P70217	74	430	152	192	60	361	-0.0262067	4.01035	0.989238
ENSMUSG00000060206	242466	Zfp462	B1AWL2	5742	6746	9320	6087	6944	6812	-0.0111576	6.57928	0.959
ENSMUSG00000048897	209225	Zfp710	Q3U288	5415	5837	7834	4461	5453	6323	0.0902339	6.33772	0.653542
ENSMUSG00000028494	11520	Plin2	P43883	16923	16705	15253	15080	14809	11828	0.119628	7.72132	0.491175
ENSMUSG00000027750	50706	Postn	Q62009	320699	393625	451635	385505	362887	370686	-0.0774798	12.3784	0.709996
ENSMUSG00000015340	13058	Cybb	Q3U6G0	14221	13620	19567	8309	9718	17671	0.261663	7.53408	0.246372
ENSMUSG00000022665	67896	Ccdc80	Q8R2G6	39276	30234	60371	23670	28100	42286	0.306426	9.29836	0.333448
ENSMUSG00000055407	17760	Map6	Q7TSJ2	6412	6050	7627	5949	6109	6299	-0.00109654	6.71503	0.994936
ENSMUSG00000027469	72119	Tpx2	A2APB8	3788	5561	4947	4561	5499	4485	-0.148616	6.37754	0.493044
ENSMUSG00000039883	74511	Lrrc17	Q9CXD9	7147	7641	10142	5850	5878	5081	0.429485	6.78818	0.0719584
ENSMUSG00000018042	109754	Cyb5r3	Q9DCN2	25754	23541	30699	22410	23509	23270	0.0777781	8.65332	0.629148
ENSMUSG00000026817	11636	Ak1	Q9R0Y5	10415	8495	9521	9002	7937	8775	0.028109	7.27342	0.907362
ENSMUSG00000067818	98932	Myl9	Q9CQ19	26679	25080	28596	24887	25602	24371	-0.0209115	8.71815	0.879552
ENSMUSG00000013089	104156	Etv5	Q9CXC9	5422	5658	6303	4930	5685	4933	0.0357345	6.24981	0.863944
ENSMUSG00000026600	20652	Soat1	Q61263	20715	20869	22342	23225	22247	17965	-0.109572	8.24896	0.516987
ENSMUSG00000037679	70435	Inf2	E9QLA5	12205	11398	11576	10750	10110	10331	0.0577353	7.54107	0.791845
ENSMUSG00000043391	72190	2510009E07Rik	Q6GQU0	5545	6115	8103	5349	5516	5934	0.0918644	6.40741	0.584061
ENSMUSG00000056515	106572	Rab31	Q3TXV4	14526	14598	17302	14962	14677	12994	-0.00544256	7.72627	0.970232
ENSMUSG00000024087	13078	Cyp1b1	Q64429	32842	29828	40688	23614	25868	29187	0.257972	8.90472	0.128294
ENSMUSG00000024661	14319	Fth1	P09528	71035	71508	75388	56172	65486	67081	0.086046	9.89225	0.615113
ENSMUSG00000026872	24136	Zeb2	Q3URW5	17344	19556	27268	17535	19812	20490	0.0030659	8.1662	0.984188
ENSMUSG00000013629	69719	Cad	B2RQC6	10166	12681	12996	11684	12607	10549	-0.0862376	7.60282	0.569646
ENSMUSG00000029838	19242	Ptn	P63089	54835	69374	106618	69946	65103	63944	0.054899	9.80245	0.912438
ENSMUSG00000030104	192193	Edem1	Q925U4	19398	22786	27674	21677	22075	21057	-0.0297179	8.31887	0.844305
ENSMUSG00000036781	67941	Rps27l	D3YYB0	6286	6014	6917	6517	6046	5615	-0.0444453	6.6629	0.734001
ENSMUSG00000021250	14281	Fos	P01101	3160	3651	7922	3115	4493	5067	0.0348298	5.86614	0.93083
ENSMUSG00000009418	215690	Nav1	Q8CH77	9229	9602	11442	8363	9493	12740	-0.149835	7.16424	0.480953
ENSMUSG00000105987	433855	AI506816		12814	14726	15819	15255	14778	13117	-0.120754	7.90473	0.438652
ENSMUSG00000024664	60527	Fads3	Q3T9H9	11239	11004	13062	13191	12493	12150	-0.228077	7.70029	0.19304
ENSMUSG00000029730	17220	Mcm7	Q3U4T8	3905	5659	5348	4663	5516	4957	-0.149806	6.40507	0.41176
ENSMUSG00000035783	11475	Acta2	P62737	268467	267838	294889	276915	287383	257678	-0.106778	12.1631	0.50553
ENSMUSG00000029465	56378	Arpc3	Q9JM76	7118	6773	7319	6904	6878	5849	-0.00745688	6.60734	0.959768
ENSMUSG00000030605	17304	Mfge8	Q3TDU5	25225	21934	19991	22360	19337	16072	0.113339	8.4901	0.685288
ENSMUSG00000031538	18791	Plat	P11214	8682	8167	13238	9051	8561	9026	0.0257714	7.05847	0.865205
ENSMUSG00000030067	108655	Foxp1	A0A0R4J1H9	10127	9847	11509	10105	9697	10039	-0.0501768	7.1999	0.726345
ENSMUSG00000019943	67972	Atp2b1	G5E829	15642	16899	19851	15547	15914	15069	0.0394955	7.86591	0.796574
ENSMUSG00000076441	11898	Ass1	P16460	8777	7001	6551	9787	7867	6566	-0.21889	7.15574	0.462299
ENSMUSG00000074934	23892	Grem1	O70326	54577	51532	73575	43694	50083	48190	0.200599	9.50564	0.343643
ENSMUSG00000027198	14043	Ext2	P70428	9951	9886	10922	8937	9566	8441	0.0683187	7.27636	0.647335
ENSMUSG00000009575	12419	Cbx5	Q61686	17481	21014	21130	19886	21086	17353	-0.0923732	8.33632	0.52297
ENSMUSG00000023495	59092	Pcbp4	A0A0R4J044	5246	5633	5399	5745	5579	4726	-0.0962878	6.48333	0.539785
ENSMUSG00000022500	56722	Litaf	Q9JLJ0	9937	9893	10624	10967	10269	9706	-0.144822	7.21714	0.330142
ENSMUSG00000074305	244895	Peak1	Q69Z38	32365	34320	47346	29707	33984	38938	0.00773242	8.99441	0.961671
ENSMUSG00000056429	22134	Tgoln1	Q4FJY3	14128	13927	19280	13479	13615	13718	0.074048	7.69461	0.613606
ENSMUSG00000038252	68298	Ncapd2	A0A0R4J0H7	3845	6275	4509	5255	5729	4456	-0.191643	6.45533	0.407961
ENSMUSG00000101355	319152	Hist1h3h	P68433	1941	3271	2270	2700	3175	2335	-0.24593	5.72602	0.590663
ENSMUSG00000047557	17035	Lxn	P70202	2490	2476	2901	1738	1880	2478	0.236891	5.55849	0.692799
ENSMUSG00000028385	209131	Snx30	Q8CE50	7346	7977	10021	7700	7993	7538	-0.0110307	6.86151	0.931376
ENSMUSG00000000838	14265	Fmr1	E9QAT0	5822	6761	9368	7330	7529	5425	-0.0304051	6.61751	0.878895
ENSMUSG00000027230	26427	Creb3l1	A0A0R4J082	6559	6221	8753	6343	6465	6907	-0.0124504	6.78583	0.922899
ENSMUSG00000074212	70604	Dnajb14	Q149L6	6415	7280	9277	5913	6432	6700	0.129878	6.61844	0.365797
ENSMUSG00000051495	270110	Irf2bp2	E9Q1P8	17454	18382	19321	17544	17469	16373	-0.0205843	7.98417	0.899742
ENSMUSG00000019256	11622	Ahr	Q3U5D9	6540	3670	6567	2399	2502	4056	0.771632	6.07761	0.0241188
ENSMUSG00000022895	23872	Ets2	P15037	7497	7683	9422	7089	7202	7552	0.0382645	6.7814	0.794432
ENSMUSG00000026317	26889	Cln8	Q542J5	6248	6644	6853	5969	5797	5059	0.109543	6.4183	0.51424
ENSMUSG00000017817	59091	Jph2	Q9ET78	7795	6845	8425	6783	7449	7431	-0.0350317	6.91916	0.799022
ENSMUSG00000032366	22003	Tpm1	P58771	67030	62677	73121	60294	62503	65441	-0.0176812	10.0691	0.918922
ENSMUSG00000037876	108829	Jmjd1c	Q69ZK6	6955	7944	11494	6569	7390	7635	0.139494	6.80974	0.294109
ENSMUSG00000032959	23980	Pebp1	P70296	11978	12093	13612	11917	11769	10124	0.0317376	7.58824	0.831593
ENSMUSG00000030259	71323	Rassf8	Q8CJ96	11967	12390	16820	12676	13085	12066	-0.0174261	7.53971	0.919711
ENSMUSG00000018909	109689	Arrb1	Q8BWG8	6480	6634	9183	4957	6347	6996	0.142834	6.56059	0.362816
ENSMUSG00000051339	243219	2900026A02Rik	A0A1D5RLN6	8592	7562	10410	6280	7388	9658	0.0510929	7.12178	0.827231
ENSMUSG00000021950	11752	Anxa8	O35640	713	569	1071	543	399	1139	0.0138127	4.51571	0.990439
ENSMUSG00000038393	56338	Txnip	Q8BG60	15330	16673	24501	13831	16485	17239	0.0996927	7.90353	0.607172
ENSMUSG00000042599	338523	Kdm7a	Q3UWM4	4934	5213	8066	4183	4459	5678	0.193075	6.18676	0.428931
ENSMUSG00000041959	20194	S100a10	P08207	5779	6482	6985	6665	5956	5610	-0.0494862	6.67716	0.753559
ENSMUSG00000102697	353237	Pcdhac2	Q91Y09	358	353	553	284	472	454	-0.0845855	4.01202	0.949455
ENSMUSG00000074364	259300	Ehd2	Q8BH64	32040	29596	35266	30320	29072	28111	0.0215531	8.9559	0.885087
ENSMUSG00000022261	15529	Sdc2	P43407	16458	13802	14406	13880	12439	11122	0.143226	7.8326	0.553412
ENSMUSG00000028063	16905	Lmna	P48678	64766	65350	74872	61460	65080	57023	0.033374	10.0387	0.841104
ENSMUSG00000026585	16579	Kifap3	P70188	5999	5733	7061	5649	5315	4774	0.126954	6.52055	0.425733
ENSMUSG00000020250	50493	Txnrd1	Q9JMH6	15527	18220	23379	15941	16895	17542	0.0386778	8.20924	0.857037
ENSMUSG00000022967	15975	Ifnar1	P33896	8885	9757	13693	8928	9504	10503	0.0134562	7.18107	0.928003
ENSMUSG00000025332	20591	Kdm5c	P41230	13447	14295	26341	13612	19528	13495	0.0534196	8.08277	0.78299
ENSMUSG00000027684	14013	Mecom	G3UZ13	2248	2439	1630	2164	1309	1160	0.350692	5.31355	0.644848
ENSMUSG00000032997	74241	Chpf	Q6IQX7	15426	13874	15459	12220	13331	12942	0.0981247	7.82113	0.605642
ENSMUSG00000019970	20393	Sgk1	Q9WVC6	7189	7089	7331	6306	6901	5852	0.0637818	6.89648	0.847627
ENSMUSG00000001228	18140	Uhrf1	Q8VDF2	3333	5298	4283	4384	5631	4652	-0.304056	6.33074	0.163595
ENSMUSG00000031548	20377	Sfrp1	Q8C4U3	21142	21884	57052	13187	23103	48358	0.0425128	8.55692	0.942849
ENSMUSG00000025232	15211	Hexa	P29416	26148	26415	26342	25462	23562	19643	0.0841145	8.44915	0.580776
ENSMUSG00000067194	66235	Eif1ax	Q8BMJ3	6840	7051	7885	7715	7367	6412	-0.106667	6.88528	0.457154
ENSMUSG00000057863	54217	Rpl36	Q6ZWZ4	9970	10389	11354	9517	10339	9936	-0.0348591	7.38659	0.823444
ENSMUSG00000066406	75547	Akap13	E9Q394	19073	19849	25417	18857	18426	19416	0.0450715	8.16627	0.751159
ENSMUSG00000026123	226971	Plekhb2	Q9QZC7	10557	11267	11093	12031	11364	8969	-0.093052	7.29294	0.581375
ENSMUSG00000051627	50709	Hist1h1e	P43274	6702	9349	7230	8467	9750	7292	-0.243788	7.14561	0.271412
ENSMUSG00000034165	12445	Ccnd3	P30282	7927	8916	11421	8053	8758	8857	-0.00127378	7.1818	0.993613
ENSMUSG00000037306	230815	Man1c1	Q6NXK9	11343	11797	12703	9702	10245	10234	0.12369	7.28181	0.404502
ENSMUSG00000039239	21808	Tgfb2	A0A0A6YXU9	6298	4450	4334	4614	3632	3535	0.256701	6.22545	0.359209
ENSMUSG00000019947	71371	Arid5b	Q8BM75	18673	19052	26320	18019	20017	19228	0.0207782	8.17092	0.884351
ENSMUSG00000036181	50708	Hist1h1c	P15864	17060	19863	18057	17924	18698	15791	-0.0473746	8.2003	0.771391
ENSMUSG00000030245	66964	Golt1b	Q9CR60	6843	7340	8158	7284	7544	6595	-0.0661683	6.88204	0.608563
ENSMUSG00000040354	216443	Mars	Q68FL6	8867	10247	11251	9524	9884	8713	-0.0184909	7.29907	0.898644
ENSMUSG00000035357	55983	Pdzrn3	Q3UPS8	13655	14771	22254	14009	15274	17350	-0.0316822	7.78436	0.914155
ENSMUSG00000026072	16177	Il1r1	Q8C6P3	3785	5517	9452	4720	6146	6492	-0.0618033	6.35806	0.820775
ENSMUSG00000026335	18484	Pam	A1L331	10308	9732	11163	9064	9108	7980	0.131789	7.28368	0.528308
ENSMUSG00000032788	216134	Pdxk	Q8K183	6785	7604	8734	6169	6876	5727	0.170447	6.6186	0.219054
ENSMUSG00000020122	13649	Egfr	Q9WVF5	12418	11525	17757	12024	12268	14047	-0.0249343	7.53295	0.915149
ENSMUSG00000024909	58859	Efemp2	G5E8D6	25828	25858	33499	24090	27736	27966	-0.0411682	8.8146	0.810049
ENSMUSG00000028128	14066	F3	A0A0R4J088	9557	11404	22756	8715	12387	18205	-0.0270445	7.54106	0.927521
ENSMUSG00000029163	100952	Emilin1	Q99K41	14166	12645	13790	11535	11198	10451	0.173498	7.60904	0.27607
ENSMUSG00000048578	109154	Mlec	Q6ZQI3	35126	36317	41845	33959	34263	32888	0.0356102	9.16035	0.802236
ENSMUSG00000035585	66078	Tsen34	Q8BMZ5	5186	5538	5758	5341	5208	4769	-0.0168702	6.43426	0.917368
ENSMUSG00000005442	71722	Cic	Q924A2	20948	22428	27410	21106	22587	21518	-0.0157009	8.3513	0.905969
ENSMUSG00000038943	233406	Prc1	Q99K43	3048	4789	3917	4073	4832	3751	-0.22699	6.17231	0.401953
ENSMUSG00000030772	50781	Dkk3	Q9QUN9	15567	11527	16212	12388	11097	9061	0.287306	7.67071	0.232443
ENSMUSG00000031841	12554	Cdh13	Q9WTR5	2057	1353	1961	1077	837	1098	0.709094	4.9133	0.434257
ENSMUSG00000053128	213211	Rnf26	Q8BUH7	4460	4897	5207	4846	4731	4297	-0.0551834	6.30447	0.781318
ENSMUSG00000034135	70661	Sik3	E9PU87	6471	6760	8914	6515	6961	6548	0.00702888	6.65826	0.957164
ENSMUSG00000058385	319181	Hist1h2bg	Q6ZWY9	2436	3626	2941	3275	3834	2871	-0.266039	5.90894	0.492212
ENSMUSG00000061755	665775	Bod1l	E9Q6J5	4933	5916	10012	4731	5805	7385	0.0528651	6.48334	0.791176
ENSMUSG00000059430	11468	Actg2	P63268	29973	25114	23234	29950	26809	20158	-0.0758804	8.7706	0.71148
ENSMUSG00000035863	18483	Palm	Q3TRX4	6327	5932	7122	6400	6087	5285	-0.000912393	6.63419	0.995265
ENSMUSG00000034714	117160	Ttyh2	Q3TH73	7177	7004	5983	7161	6562	5497	-0.0358456	6.55597	0.846681
ENSMUSG00000034488	13612	Edil3	O35474	6504	5693	6241	6545	4775	3918	0.158438	6.5879	0.62219
ENSMUSG00000004768	19335	Rab23	Q9D4I9	4612	5344	8045	4945	5004	5338	0.081579	6.46865	0.63506
ENSMUSG00000040225	226562	Prrc2c	Q3TLH4	24447	28594	42553	25599	28665	31198	0.00772485	8.73945	0.961242
ENSMUSG00000054150	212073	Syne3	Q4FZC9	3906	4779	7022	3268	3889	4672	0.253151	6.21193	0.327639
ENSMUSG00000091243	73569	Vgll3	E9Q1Y1	11535	11224	15110	10668	11812	11727	0.00987619	7.60367	0.953171
ENSMUSG00000038668	14745	Lpar1	P61793	3517	3834	5104	4025	3940	3822	-0.0619208	6.11325	0.817091
ENSMUSG00000025268	80884	Maged2	Q9ER67	9213	8507	11617	8483	8330	8427	0.0812488	7.17241	0.567333
ENSMUSG00000013593	226646	Ndufs2	Q91WD5	9721	9553	10763	9859	9269	7988	0.0239058	7.26029	0.872842
ENSMUSG00000060678	319155	Hist1h4c	B2RTM0	3345	4953	3654	4306	4554	3902	-0.207468	6.19067	0.451409
ENSMUSG00000001761	319757	Smo	P56726	11318	12241	15236	11614	11857	10954	0.0367888	7.59748	0.779586
ENSMUSG00000064288	319160	Hist1h4k	B2RTM0	2722	4474	3043	3662	4640	3700	-0.339665	6.10182	0.29367
ENSMUSG00000015932	56431	Dstn	Q4FK36	32499	32875	36056	33469	34143	23050	0.0412348	9.01997	0.813648
ENSMUSG00000000693	16950	Loxl3	Q9Z175	9891	9354	7376	9549	7885	7343	0.00368837	7.25918	0.991627
ENSMUSG00000030357	14228	Fkbp4	P30416	6218	7268	7373	6950	7535	5899	-0.0898574	6.79964	0.491963
ENSMUSG00000020111	216001	Micu1	Q8VCX5	4935	5206	6407	5108	4838	4414	0.0708725	6.3757	0.689677
ENSMUSG00000046572	100515	Zfp518b	J3QPN0	4969	5605	7334	5222	5414	5139	0.0415716	6.50396	0.81826
ENSMUSG00000035891	223753	Cerk	Q8K4Q7	5870	5773	5822	5188	4647	4163	0.202568	6.16058	0.415715
ENSMUSG00000027630	81004	Tbl1xr1	Q8BHJ5	10547	10352	12758	8549	9638	8609	0.199104	7.29663	0.166567
ENSMUSG00000001891	216558	Ugp2	Q3U548	4901	4714	7105	5012	5007	4793	0.0303618	6.41934	0.877246
ENSMUSG00000060093	326619	Hist1h4a	B2RTM0	2751	4311	3157	3714	5036	3522	-0.375859	6.10906	0.221117
ENSMUSG00000075254	77446	Heg1	E9Q440	19337	21603	37018	25582	28538	29858	-0.269436	8.54494	0.395515
ENSMUSG00000007029	22321	Vars	Q790I0	14766	18091	17701	16484	17085	14395	-0.0474454	8.06212	0.759182
ENSMUSG00000029478	20602	Ncor2	E9Q9V3	27187	29485	32757	30112	30458	29851	-0.144231	8.77592	0.321269
ENSMUSG00000036862	233651	Dchs1	E9PVD3	6586	9090	6189	11561	10483	3119	-0.301012	6.70694	0.549695
ENSMUSG00000035493	21810	Tgfbi	A1L353	11141	13222	25144	11263	12332	15821	0.153743	7.64671	0.505276
ENSMUSG00000027408	56264	Cpxm1	Q3V190	4535	3901	7815	3343	4088	4820	0.245175	5.93652	0.515273
ENSMUSG00000001419	17261	Mef2d	Q63943	7752	7982	10163	8349	8280	7697	-0.0448015	6.92398	0.726729
ENSMUSG00000000901	17385	Mmp11	Q02853	7341	5521	8422	6777	6607	6237	-0.0152839	6.6102	0.922807
ENSMUSG00000035311	432486	Gnptab	Q69ZN6	5590	5979	7263	5161	5693	5755	0.0471081	6.38674	0.782633
ENSMUSG00000052609	263406	Plekhg3	Q4VAC9	6921	6838	8317	6476	6847	6685	0.0116672	6.79794	0.922283
ENSMUSG00000016664	23970	Pacsin2	Q3TDA7	7521	8770	9621	7705	8071	7546	0.0217746	6.88651	0.866429
ENSMUSG00000023022	65970	Lima1	Q8CD09	26091	27393	37860	24383	28057	30111	0.00283508	8.69529	0.984853
ENSMUSG00000052459	11964	Atp6v1a	P50516	24692	25849	27643	24614	23110	19363	0.0980915	8.42916	0.498386
ENSMUSG00000024074	50766	Crim1	Q9JLL0	19359	17513	19236	15735	17475	16052	0.0695737	8.13835	0.657577
ENSMUSG00000027187	12359	Cat	P24270	8799	8464	11814	6900	7953	7483	0.242237	6.90249	0.0727203
ENSMUSG00000027422	81910	Rrbp1	A2AVJ7	28038	27092	37490	26855	28909	30906	-0.0435739	8.75205	0.758648
ENSMUSG00000046743	329628	Fat4	Q2PZL6	19952	24351	42247	16594	20992	23827	0.327214	8.60197	0.192114
ENSMUSG00000028600	242608	Podn	Q7TQ62	4771	5285	9864	4069	6561	8202	-0.0887465	6.45267	0.780523
ENSMUSG00000028926	18647	Cdk14	Q6NVF8	8548	9053	11783	8146	8749	8474	0.0737391	7.02152	0.596258
ENSMUSG00000031558	20563	Slit2	G3UYX7	41984	47406	91975	37817	50383	55773	0.160586	9.49313	0.572999
ENSMUSG00000018001	19159	Cyth3	G5E8Q4	9651	10320	11252	10505	9845	9193	-0.0463049	7.19656	0.748054
ENSMUSG00000030161	57436	Gabarapl1	Q8R3R8	9691	8349	11930	8102	8531	8921	0.0941737	7.0312	0.552707
ENSMUSG00000045039	269878	Megf8	P60882	21342	19883	26231	17467	17882	19769	0.156885	8.32484	0.284322
ENSMUSG00000001911	18032	Nfix	E9PUH7	35862	33568	45927	31509	34978	35518	0.0410926	9.17551	0.781876
ENSMUSG00000096188	97487	Cmtm4	Q8CJ61	14546	16046	20119	14524	16234	16361	-0.0317676	7.86936	0.839268
ENSMUSG00000052698	70549	Tln2	E9PUM4	12658	14356	20276	14921	14723	17300	-0.139023	8.05345	0.538745
ENSMUSG00000031274	12830	Col4a5	Q63ZW6	14102	14730	20474	11132	12388	14065	0.247583	7.81662	0.141939
ENSMUSG00000037894	51788	H2afz	Q3UA95	7071	9402	8200	8270	8715	7130	-0.0858698	7.08228	0.6608
ENSMUSG00000051855	17294	Mest	D3Z383	1274	1001	1406	977	1017	704	0.322337	4.68271	0.744769
ENSMUSG00000033863	16601	Klf9	Q8CEC4	5823	5324	8427	5220	5478	5817	0.0986147	6.58957	0.595935
ENSMUSG00000019467	52666	Arhgef25	A0A0R4J211	6546	5971	8295	6183	6247	5835	0.0527976	6.68307	0.678263
ENSMUSG00000021457	20963	Syk	P48025	5312	5980	5185	4289	4606	3899	0.253189	6.03266	0.39797
ENSMUSG00000021508	57266	Cxcl14	Q6AXC2	4385	3562	8305	3241	3761	5779	0.172178	6.41509	0.695923
ENSMUSG00000048915	13640	Efna5	O08543	2522	2762	4685	2222	2603	3056	0.177513	5.72307	0.693953
ENSMUSG00000040479	104418	Dgkz	A2AHK0	6512	6907	8117	5894	6217	6239	0.0995682	6.56535	0.474619
ENSMUSG00000027678	17979	Ncoa3	A5D6Q2	8885	9716	12427	7962	8995	9324	0.1005	7.08363	0.472615
ENSMUSG00000028249	53378	Sdcbp	O08992	30247	31516	33077	31029	29235	24385	0.0428106	8.74081	0.782176
ENSMUSG00000031068	30926	Glrx3	Q9CQM9	7348	7001	7704	7284	6880	5585	0.0390968	6.79657	0.775908
ENSMUSG00000054408	76687	Spcs3	Q6ZWQ7	6927	7893	10579	8143	7410	7083	0.0221588	7.00576	0.893711
ENSMUSG00000031673	12552	Cdh11	P55288	76817	76226	113367	79790	78909	85714	-0.0220201	10.2279	0.913314
ENSMUSG00000043067	244745	Dpy19l1	A6X919	8005	7751	13871	6320	8459	10955	0.0425532	7.24454	0.857271
ENSMUSG00000025949	18711	Pikfyve	Q9Z1T6	7651	8173	10278	7615	7472	7112	0.0974972	6.84493	0.444079
ENSMUSG00000056220	18783	Pla2g4a	Q9DBX5	5433	5291	7384	5393	4725	7036	-0.0660316	6.37651	0.762771
ENSMUSG00000022231	20356	Sema5a	Q3UPZ0	6357	9103	15556	10483	9297	8350	-0.0308464	7.02716	0.935663
ENSMUSG00000022336	16341	Eif3e	P60229	11940	12247	14509	12445	11804	10087	0.0433637	7.59501	0.751763
ENSMUSG00000029552	21753	Tes	Q921W7	8431	8835	11019	8902	8113	9525	-0.045057	7.04767	0.749781
ENSMUSG00000001521	22158	Tulp3	O88413	6558	6863	8645	6715	7032	6790	-0.0317212	6.82438	0.802086
ENSMUSG00000052512	78286	Nav2	Q6ZPE7	7163	8164	9862	5904	7422	8318	0.0813089	6.99547	0.715311
ENSMUSG00000030199	14011	Etv6	Q80WR3	5349	6124	7590	6152	6124	6197	-0.0935072	6.49559	0.57017
ENSMUSG00000060802	12010	B2m	P01887	27799	31835	30707	27606	27804	26324	0.0236851	8.68993	0.87074
ENSMUSG00000026663	226641	Atf6	F6VAN0	10234	11170	17585	10227	11524	12965	0.0121939	7.43936	0.944351
ENSMUSG00000026502	78825	Desi2	Q8BIB9	5850	5967	7366	6262	5848	5205	0.015627	6.59774	0.908887
ENSMUSG00000019961	21917	Tmpo	Q61029	3858	6291	5938	4940	5701	5058	-0.0974427	6.46788	0.646231
ENSMUSG00000006931	66180	P3h4	Q8K2B0	8379	8032	8357	7756	7836	7504	-0.0171287	7.00889	0.9064
ENSMUSG00000026727	20163	Rsu1	Q9D031	7849	7911	9790	7579	7759	7358	0.0387123	6.99485	0.773141
ENSMUSG00000066151	338355	Fkbp15	Q6P9Q6	6344	6278	7825	5510	5882	5672	0.129044	6.4689	0.375611
ENSMUSG00000032418	17436	Me1	P06801	7606	8027	9049	7728	7664	7228	-0.00191336	6.98559	0.990135
ENSMUSG00000027660	20482	Skil	Q3TB81	12812	13681	16916	13165	13197	12535	0.0234541	7.62135	0.868063
ENSMUSG00000002107	14007	Celf2	Q9Z0H4	7864	9396	12842	7239	9071	9138	0.094874	7.02024	0.584549
ENSMUSG00000034247	353047	Plekhm1	Q7TSI1	6272	6349	7464	5454	5756	5089	0.173346	6.41193	0.281111
ENSMUSG00000025154	71085	Arhgap19	E9Q4T1	5168	5850	4279	4900	4509	2697	0.238507	5.90413	0.564028
ENSMUSG00000061175	329679	Fnip2	Q80TD3	8810	9698	8634	9276	8952	6429	0.0271435	6.94923	0.873171
ENSMUSG00000028007	76561	Snx7	Q5M8N3	5199	4683	4728	4174	4185	3979	0.130915	6.21848	0.610618
ENSMUSG00000039831	214137	Arhgap29	Q8CGF1	13500	13597	20261	12789	13858	15086	0.0353854	7.8912	0.82997
ENSMUSG00000031565	14182	Fgfr1	P16092	23639	25267	30309	24966	27146	22783	-0.0504297	8.54203	0.710865
ENSMUSG00000060935	103266	Tmem263	Q9DAM7	7608	7935	9615	8069	7774	7008	0.00682311	6.99248	0.959458
ENSMUSG00000044533	16898	Rps2	P25444	87841	96007	97395	101150	93777	70283	-0.0354448	10.543	0.845331
ENSMUSG00000024242	225028	Map4k3	Q8BV99	6868	7493	11238	6374	6754	7499	0.159982	6.9519	0.482323
ENSMUSG00000029763	20336	Exoc4	Q9CXE1	13782	12650	16291	10618	11787	11106	0.22013	7.63504	0.187545
ENSMUSG00000038244	320878	Mical2	Q8BML1	35721	35049	39270	38333	39059	35488	-0.160245	9.09371	0.27226
ENSMUSG00000085795	353310	Zfp703	F6M3K1	4369	4427	3874	3855	3573	3426	0.113816	6.06001	0.711606
ENSMUSG00000075031	319178	Hist1h2bb	Q64475	2030	3466	2162	2793	3356	2454	-0.273794	5.72476	0.555887
ENSMUSG00000070544	21969	Top1	Q04750	6989	7707	9705	6563	7164	7366	0.0719105	6.76628	0.556033
ENSMUSG00000035569	77087	Ankrd11	E9Q4F7	11043	12370	19802	10848	11998	14537	0.0505647	7.56517	0.761933
ENSMUSG00000000631	360013	Myo18a	B2RRE2	5564	5879	7219	4871	5311	5161	0.148587	6.49296	0.417765
ENSMUSG00000023994	18044	Nfya	Q9DBV7	5525	6144	6918	5133	5484	4977	0.123797	6.31633	0.52156
ENSMUSG00000024487	67180	Yipf5	Q9EQQ2	6445	6883	8381	6914	6649	6165	0.00440283	6.7705	0.970587
ENSMUSG00000037235	17122	Mxd4	Q91VN7	7735	7129	11220	6354	6777	7684	0.17836	6.9302	0.259578
ENSMUSG00000050578	17386	Mmp13	P33435	678	676	518	801	655	1186	-0.604101	4.69155	0.618444
ENSMUSG00000026074	26921	Map4k4	A0A0A6YW53	22184	23918	27220	24476	23647	21893	-0.06272	8.44411	0.641729
ENSMUSG00000025964	23792	Adam23	Q9R1V7	5776	7223	14160	6985	8244	11569	-0.161406	6.94262	0.622292
ENSMUSG00000026482	19731	Rgl1	E9Q8M9	4948	4954	5966	4825	5671	4395	-0.035877	6.4052	0.866984
ENSMUSG00000011256	11492	Adam19	Q3UH67	11408	12136	16262	13299	13416	13050	-0.139268	7.58897	0.394163
ENSMUSG00000022221	56532	Ripk3	E9PZP3	4524	5380	5814	5466	6004	5580	-0.247139	6.31205	0.230272
ENSMUSG00000022142	170762	Nup155	Q6ZQ45	4553	5920	6656	4996	5783	5353	-0.049706	6.48231	0.745509
ENSMUSG00000033287	72844	Kctd17	E0CYD2	5927	5744	6723	5938	6039	5695	-0.0686061	6.59796	0.61041
ENSMUSG00000001525	22154	Tubb5	P99024	87664	104382	89495	101647	107942	77694	-0.141044	10.6289	0.456317
ENSMUSG00000002870	17216	Mcm2	P97310	4248	6144	6116	4938	6116	5404	-0.127091	6.49473	0.442548
ENSMUSG00000052833	56459	Sae1	Q9R1T2	7408	8705	9515	8360	8363	7691	-0.060173	7.0679	0.660054
ENSMUSG00000005410	17218	Mcm5	Q52KC3	2916	4560	4173	3647	4593	4161	-0.219242	6.12735	0.420578
ENSMUSG00000025534	110006	Gusb	P12265	15799	16762	18140	13695	14299	14968	0.11284	7.79817	0.436516
ENSMUSG00000029430	19384	Ran	P62827	17723	20690	21232	20943	21223	18346	-0.145712	8.35432	0.310726
ENSMUSG00000014602	16560	Kif1a	E9QAN4	13276	14669	12064	14826	12897	9791	-0.0144188	7.53619	0.938378
ENSMUSG00000038759	70699	Nup205	B9EJ54	7564	9701	10197	8926	9755	8275	-0.10338	7.20519	0.498774
ENSMUSG00000020432	21452	Tcn2	O88968	9830	8436	10193	8853	8365	7806	0.0628426	6.99759	0.675904
ENSMUSG00000033047	223691	Eif3l	Q8QZY1	11126	11324	12995	11941	11926	9894	-0.0558574	7.53402	0.680729
ENSMUSG00000075705	27361	Msrb1	Q9JLC3	4950	5344	6487	4460	4531	5444	0.0808032	6.38525	0.667711
ENSMUSG00000079037	19122	Prnp	P04925	18020	16680	26554	17480	17649	19397	0.0197725	8.28739	0.920302
ENSMUSG00000028402	17475	Mpdz	B2RQR2	6253	7183	8797	6232	6603	6585	0.0572944	6.76955	0.654006
ENSMUSG00000034928	105239	Rnf44	E9PUC0	6814	7577	9374	7107	6701	7551	0.0154108	6.76708	0.900475
ENSMUSG00000064080	14115	Fbln2	Q3TGL4	321442	320307	448048	296966	350996	399167	-0.0845677	12.3244	0.623375
ENSMUSG00000037060	109042	Cavin3	Q91VJ2	4712	4240	5277	4544	4343	4258	-0.0132714	6.23306	0.950803
ENSMUSG00000050721	102595	Plekho2	Q8K124	12802	13600	17139	12983	13804	13494	-0.0238884	7.65954	0.862986
ENSMUSG00000020326	12450	Ccng1	P51945	31005	27509	30046	27922	25019	21657	0.130714	8.76228	0.466196
ENSMUSG00000095217	319187	Hist1h2bn	P10853	2416	3546	2758	3189	2724	2916	-0.136389	5.77524	0.759444
ENSMUSG00000002718	110750	Cse1l	Q9ERK4	6901	8431	8486	7650	8441	6817	-0.0684779	6.97469	0.634795
ENSMUSG00000007613	21812	Tgfbr1	Q64729	12722	14425	16863	13560	13163	11343	0.0765597	7.59953	0.647532
ENSMUSG00000029231	18595	Pdgfra	P26618	10957	14184	22183	12375	14705	14151	0.0381287	7.68203	0.85755
ENSMUSG00000025044	20288	Msr1	P30204	6296	7931	21256	5615	7411	17872	-0.0117346	7.17596	0.97751
ENSMUSG00000026426	68724	Arl8a	Q8VEH3	8147	8375	9906	8307	8487	8664	-0.0766972	6.98342	0.562282
ENSMUSG00000029004	69188	Kmt2e	Q3UG20	7238	7479	11085	6885	7368	8474	0.0346754	6.85454	0.808705
ENSMUSG00000054555	11489	Adam12	Q61824	12452	16591	30281	15314	19311	26171	-0.21289	8.10122	0.539157
ENSMUSG00000034708	14824	Grn	Q3U9N4	64082	64984	62246	59845	58668	49202	0.0761607	9.73711	0.656337
ENSMUSG00000067780	94227	Pi15	A0A0R4J126	2777	2697	8027	2994	3683	5862	-0.0962341	5.7392	0.892106
ENSMUSG00000031503	12827	Col4a2	B2RQQ8	153595	118768	204581	126077	127953	153553	0.0810815	11.0205	0.649446
ENSMUSG00000062980	214642	Cped1	B2RX70	6700	7494	12049	8018	7929	8392	-0.0488658	6.91534	0.76182
ENSMUSG00000040711	268396	Sh3pxd2b	A2AAY5	29778	30427	35364	29432	28801	26924	0.0380857	8.76212	0.781646
ENSMUSG00000015839	18024	Nfe2l2	Q60795	9604	9501	11270	8832	9465	8483	0.0541044	7.09845	0.693967
ENSMUSG00000026192	108147	Atic	Q9CWJ9	9047	9792	10770	10005	9918	8836	-0.0846375	7.2981	0.558768
ENSMUSG00000021890	74427	Eaf1	Q9D4C5	5172	5473	8133	5262	5753	6239	-0.0269529	6.42279	0.874978
ENSMUSG00000052353	80982	Cemip	Q5M9P4	61521	60374	157700	39252	72415	101654	0.198732	10.0596	0.585767
ENSMUSG00000000740	270106	Rpl13	P47963	36194	37716	42320	38194	38731	34258	-0.0621024	9.263	0.694184
ENSMUSG00000059923	14784	Grb2	Q3U1Q4	8529	8712	10996	7701	8067	8119	0.106603	6.95771	0.410273
ENSMUSG00000007817	328365	Zmiz1	Q3V215	18812	19141	23572	17655	19206	19584	-0.00855208	8.15258	0.951399
ENSMUSG00000070493	14004	Chchd2	Q9D1L0	7311	7730	8898	7314	7297	6748	0.0354017	6.89935	0.787725
ENSMUSG00000008575	18028	Nfib	P97863	7430	8988	14008	7883	9849	7941	0.0896025	7.20707	0.621099
ENSMUSG00000030516	21872	Tjp1	B9EHJ3	10880	10190	11159	9781	9320	9046	0.0748439	7.34197	0.692464
ENSMUSG00000054196	68588	Cthrc1	Q9D1D6	7843	8082	9118	6757	7894	7353	0.0604601	6.7313	0.862658
ENSMUSG00000043091	22146	Tuba1c	P68373	5135	6209	6505	6257	6596	5274	-0.149319	6.61251	0.310888
ENSMUSG00000020899	237823	Pfas	Q5SUR0	4427	5930	6213	5573	6491	5138	-0.184944	6.52931	0.22707
ENSMUSG00000032802	76650	Srxn1	A2AQU8	5471	5850	8490	5726	5920	6089	0.0123802	6.48643	0.93467
ENSMUSG00000030168	68465	Adipor2	Q53YY3	6578	7488	8987	7149	7584	7028	-0.0520645	6.76975	0.673938
ENSMUSG00000022391	19387	Rangap1	P46061	7239	9786	8493	8323	9789	7833	-0.142649	7.13656	0.364017
ENSMUSG00000038416	69957	Cdc16	Q3TI84	6633	7392	8959	6848	7260	6812	0.000605966	6.85394	0.996651
ENSMUSG00000031827	72042	Cotl1	Q544F6	12213	12270	10056	10709	11745	9448	0.0118173	7.30902	0.952739
ENSMUSG00000054843	226255	Atrnl1	Q6A051	5208	5503	8482	5444	5412	5921	0.0421494	6.56321	0.77826
ENSMUSG00000027423	69178	Snx5	Q9D8U8	11933	12709	13292	11880	12408	9548	0.0440217	7.41528	0.803151
ENSMUSG00000031555	11502	Adam9	A0A140LHU0	25938	27625	37221	26128	28563	30216	-0.0453723	8.72979	0.747896
ENSMUSG00000031834	18709	Pik3r2	O08908	6937	6020	8524	5953	6066	6510	0.0774595	6.71248	0.57742
ENSMUSG00000025810	18186	Nrp1	P97333	36401	34626	44756	29126	31045	34702	0.153223	8.95723	0.311012
ENSMUSG00000031530	319520	Dusp4	Q8BFV3	5147	5267	3378	5639	6032	3287	-0.203094	6.08265	0.544728
ENSMUSG00000029287	21814	Tgfbr3	A0A0R4J097	4575	5919	13576	4791	7214	8754	0.0213048	6.66641	0.938353
ENSMUSG00000062997	66489	Rpl35	Q6ZWV7	8647	9304	10053	9037	9745	8126	-0.0667015	7.20702	0.654471
ENSMUSG00000020372	14694	Rack1	P68040	64203	67940	74291	72640	69844	56249	-0.0694772	10.1097	0.705635
ENSMUSG00000005087	12505	Cd44	Q80X37	51755	57447	57062	60133	59102	46009	-0.110663	9.6502	0.530771
ENSMUSG00000029675	13717	Eln	P54320	8303	9300	43529	4851	12678	13256	0.754041	8.13753	0.401213
ENSMUSG00000046364	26451	Rpl27a	P14115	25167	25191	27907	25629	26509	22261	-0.0497558	8.67802	0.734692
ENSMUSG00000031770	64209	Herpud1	Q3TMN9	5605	5712	7796	5525	5718	5476	0.0532431	6.56289	0.731438
ENSMUSG00000034342	12402	Cbl	P22682	8325	9063	11002	8145	8737	8618	0.0202069	7.02162	0.877671
ENSMUSG00000021806	18074	Nid2	O88322	5771	6975	10237	5200	5051	6857	0.268988	6.72784	0.30078
ENSMUSG00000037119	210998	Fam91a1	B6YY24	17829	19298	22018	21035	20680	17923	-0.140937	8.18685	0.31974
ENSMUSG00000025880	17131	Smad7	B2RPW6	5164	5576	7232	4591	5300	5979	0.0391083	6.49129	0.816124
ENSMUSG00000036707	12283	Cab39	Q06138	10944	11518	13713	10494	11098	9815	0.073228	7.33488	0.609503
ENSMUSG00000031365	27081	Zfp275	Q3UQ14	5721	6013	7994	5719	5723	6236	0.0175711	6.62103	0.895376
ENSMUSG00000019923	52696	Zwint	Q9CQU5	6407	6976	7271	6695	6647	6372	-0.0567874	6.6242	0.666011
ENSMUSG00000035778	14594	Ggta1	P23336	7486	8362	10309	7610	8515	8025	-0.0212148	6.92933	0.870278
ENSMUSG00000058914	81799	C1qtnf3	D3YZ61	6442	8850	15042	7371	7892	10697	0.0511394	6.96782	0.889237
ENSMUSG00000020576	71169	Nbas	E9Q411	6016	6281	7765	6000	6559	5585	0.0124482	6.65555	0.92763
ENSMUSG00000064127	26896	Med14	A2ABV5	6099	6581	7569	6606	6479	6099	-0.0522606	6.70956	0.670454
ENSMUSG00000032194	235041	Kank2	Q8BX02	16306	14559	19634	13644	14418	15562	0.07742	7.95443	0.619666
ENSMUSG00000033960	240185	Jcad	B7ZN02	8313	7630	11903	7931	8572	8759	-0.00468788	7.13665	0.97537
ENSMUSG00000035199	65106	Arl6ip5	Q8R5J9	8233	7925	8731	7289	7467	7346	0.0491156	6.99745	0.823648
ENSMUSG00000026204	19275	Ptprn	A6MDD2	8618	8199	8348	8003	7257	8467	-0.0334185	6.8751	0.865334
ENSMUSG00000056211	226412	R3hdm1	E9Q9Q2	4982	5608	7173	5190	5786	6067	-0.0808205	6.38906	0.645568
ENSMUSG00000026509	12334	Capn2	O08529	24234	25796	27890	24715	26196	22578	-0.0397246	8.65903	0.782288
ENSMUSG00000042901	108909	Aida	Q8C4Q6	6258	6678	7343	6450	6322	5824	-0.00139438	6.68026	0.991767
ENSMUSG00000014498	237615	Ankrd52	Q8BTI7	11180	11917	13898	11460	12133	11324	-0.0469404	7.57875	0.724373
ENSMUSG00000025156	209318	Gps1	Q3MIA8	6712	7185	8179	7111	7320	6334	-0.0398618	6.82874	0.757738
ENSMUSG00000099583	319149	Hist1h3d	B9EI85	1809	3096	2352	2588	3056	2103	-0.211777	5.58333	0.679103
ENSMUSG00000041417	18708	Pik3r1	Q3TP23	12053	11529	15114	10267	11171	10203	0.157112	7.36247	0.390941
ENSMUSG00000021948	18753	Prkcd	Q3TGE4	7008	7332	9475	6415	6644	7061	0.10508	6.70729	0.467767
ENSMUSG00000022307	170719	Oxr1	Q4KMM3	5740	6787	10305	5514	6474	8459	0.00128939	6.92499	0.996984
ENSMUSG00000062901	75785	Klhl24	Q8BRG6	9737	9017	10991	8479	8123	7511	0.175875	6.99563	0.204856
ENSMUSG00000068039	21454	Tcp1	P11983	16848	18348	19629	18522	18985	15595	-0.0780719	8.17817	0.585761
ENSMUSG00000059409	21770	Ppp2r5d	Q91V89	4256	4966	5687	4620	4642	4407	-0.00815952	6.27179	0.967277
ENSMUSG00000024277	212307	Mapre2	Q8R001	6071	6476	8351	6197	7084	6367	-0.0479765	6.62335	0.712972
ENSMUSG00000039787	99151	Cercam	A3KGW5	4349	3698	5663	4248	4410	4137	-0.0395126	6.2053	0.882004
ENSMUSG00000030275	75320	Etnk1	Q9D4V0	5261	6198	6998	5598	5997	5283	-0.00294284	6.40205	0.986529
ENSMUSG00000055723	66922	Rras2	P62071	5742	6703	6548	6680	7262	5764	-0.173792	6.71523	0.196237
ENSMUSG00000035064	13631	Eef2k	O08796	5293	5410	6419	5162	5443	4622	0.040519	6.42396	0.801318
ENSMUSG00000037260	52120	Hgsnat	Q3UDW8	11484	9934	4985	8500	8740	6056	0.111391	6.85256	0.715474
ENSMUSG00000050730	71544	Arhgap42	B2RQE8	4338	5624	9377	5648	5836	6164	-0.0348308	6.42837	0.884386
ENSMUSG00000048537	102693	Phldb1	Q6PDH0	12901	12662	13277	11712	12408	11388	0.0103911	7.62837	0.94324
ENSMUSG00000062867	23918	Impdh2	P24547	6979	8562	8835	8181	8275	6596	-0.0461204	6.98528	0.750408
ENSMUSG00000066357	83669	Wdr6	Q99ME2	8742	9017	10100	8351	8102	7164	0.112602	7.06696	0.401497
ENSMUSG00000039607	207181	Rbms3	Q8BWL5	17074	19686	28791	19108	20843	20387	-0.0313203	8.22689	0.862648
ENSMUSG00000033436	67416	Armcx2	Q6A058	8187	7969	10155	7425	7601	6930	0.128834	6.97203	0.37201
ENSMUSG00000025283	20229	Sat1	P48026	6754	6057	6846	6130	5260	4288	0.206991	6.36276	0.291891
ENSMUSG00000061983	20042	Rps12	Q6ZWZ6	33016	35782	37173	36753	36311	30903	-0.0947891	9.14975	0.55004
ENSMUSG00000020844	18230	Nxn	P97346	12684	13779	14769	13864	12723	11234	-0.000570926	7.72533	0.997506
ENSMUSG00000020592	20969	Sdc1	P18828	18214	16841	17888	17553	16070	17327	-0.0635895	8.1697	0.78026
ENSMUSG00000022246	75646	Rai14	Q9EP71	10500	10192	8599	10249	9804	9577	-0.121922	7.17586	0.472295
ENSMUSG00000002365	66616	Snx9	Q3U1P2	10347	10264	10335	10198	10776	8600	-0.0500138	7.20026	0.752086
ENSMUSG00000062078	19317	Qk	Q9QYS9	22143	24408	28331	23271	24115	20295	0.0152925	8.42575	0.912411
ENSMUSG00000028719	66588	Cmpk1	A0A0R4J093	5779	6308	7962	6155	6157	5796	0.00963246	6.52139	0.946673
ENSMUSG00000038056	231051	Kmt2c	F8WI37	7059	8333	11867	6995	7972	8317	0.0769367	6.90598	0.605549
ENSMUSG00000048583	16002	Igf2	P09535	7867	9648	29103	8214	15864	19191	-0.102902	8.16126	0.86641
ENSMUSG00000034390	74440	Cmip	Q9D486	8496	9224	10747	7963	8781	8744	0.0277828	7.0254	0.835
ENSMUSG00000043895	14739	S1pr2	P52592	7132	8467	9276	8083	8308	7429	-0.0679257	6.88796	0.643754
ENSMUSG00000025037	17161	Maoa	Q3TPD9	6856	6372	6883	6210	5698	5177	0.116536	6.63581	0.565417
ENSMUSG00000031217	13641	Efnb1	P52795	5375	5205	6546	5161	5317	6182	-0.0936957	6.5198	0.587197
ENSMUSG00000008668	20084	Rps18	P62270	27114	29601	32092	31084	30471	25993	-0.105044	8.89399	0.483002
ENSMUSG00000034781	14672	Gna11	P21278	8940	9010	10348	8932	9107	8453	-0.0315647	7.18995	0.826943
ENSMUSG00000037362	18133	Nov	Q64299	12764	18471	36529	19437	24029	30759	-0.317823	8.34114	0.441682
ENSMUSG00000002602	26362	Axl	Q6PE80	44965	47140	52913	48388	49977	47772	-0.138263	9.62772	0.378209
ENSMUSG00000036676	237500	Tmtc3	A0A0R4J173	7427	7813	9663	7342	8031	7375	-0.0030745	6.97378	0.98206
ENSMUSG00000039518	386463	Cdsn	Q7TPC1	5051	3452	1681	2270	1563	1159	0.967871	5.47096	0.207467
ENSMUSG00000038429	22225	Usp5	P56399	12621	12988	14170	12667	12853	11418	-0.0167913	7.67346	0.907848
ENSMUSG00000030770	57342	Parva	Q9EPC1	32857	33882	42033	33729	35074	32120	-0.0249879	9.12099	0.862748
ENSMUSG00000037852	12876	Cpe	Q00493	27983	20854	23774	16526	16993	17677	0.391682	8.33071	0.0980588
ENSMUSG00000055681	59042	Cope	O89079	6314	6313	7613	6615	6217	6038	-0.0292889	6.6914	0.814054
ENSMUSG00000025651	22273	Uqcrc1	Q9CZ13	10862	11583	12169	11501	11332	9363	-0.0176655	7.47297	0.901271
ENSMUSG00000040520	242362	Manea	Q6NXH2	5588	5322	7408	5058	5139	5235	0.108657	6.30732	0.576055
ENSMUSG00000015133	233328	Lrrk1	Q3UHC2	8185	8680	10752	8157	8478	8600	-0.00513636	7.12874	0.971976
ENSMUSG00000031633	11739	Slc25a4	P48962	21964	22215	25421	22887	21554	19342	-0.000557695	8.46311	0.996944
ENSMUSG00000039953	65945	Clstn1	Q9EPL2	10514	9528	17413	8185	9833	12803	0.122091	7.49606	0.570906
ENSMUSG00000038371	319934	Sbf2	E9PXF8	8658	9509	13348	8201	9276	9827	0.0606364	7.13151	0.682925
ENSMUSG00000039361	233489	Picalm	Q570Z8	34386	34606	45107	38087	33408	35756	-0.0480725	9.06447	0.758387
ENSMUSG00000042644	16440	Itpr3	P70227	9494	9462	8568	9554	9093	7897	-0.05746	7.24518	0.827131
ENSMUSG00000036155	107895	Mgat5	Q059T5	8487	8847	10265	7065	7768	7188	0.196966	6.85173	0.319352
ENSMUSG00000028633	51797	Ctps	P70698	7621	9109	10307	8534	9344	8663	-0.106495	7.16365	0.432751
ENSMUSG00000030220	11857	Arhgdib	Q61599	7816	8821	9693	7840	9194	7952	-0.0521361	7.17931	0.862926
ENSMUSG00000008136	14200	Fhl2	O70433	6163	6384	7862	6206	6605	6519	-0.0550614	6.59152	0.717911
ENSMUSG00000070327	672511	Rnf213		14911	22346	23585	15833	23801	19440	-0.0930817	8.14785	0.708581
ENSMUSG00000021669	68018	Col4a3bp	Q9EQG9	6782	7306	10165	6846	6699	7321	0.0717489	6.75855	0.565218
ENSMUSG00000038146	18131	Notch3	Q61982	5006	3207	5466	3308	3101	4078	0.24784	6.04988	0.47603
ENSMUSG00000058881	329003	Zfp516	Q7TSH3	8068	8433	12212	7364	8031	8962	0.0904533	6.96804	0.606578
ENSMUSG00000023830	16004	Igf2r	Q07113	73273	70328	104513	67322	68880	71293	0.113835	10.0658	0.520334
ENSMUSG00000019889	19272	Ptprk	P35822	4481	4170	4773	3380	3670	3699	0.197252	6.05068	0.538386
ENSMUSG00000041736	12257	Tspo	P50637	5246	5363	5368	5686	4832	4837	-0.0618671	6.41514	0.742396
ENSMUSG00000028649	11426	Macf1	E9PVY8	41031	50104	73165	36291	44860	56096	0.103698	9.459	0.603629
ENSMUSG00000000134	209446	Tfe3	A2AEW0	5524	5581	7127	5296	5669	5372	0.0239095	6.3674	0.891058
ENSMUSG00000055013	347722	Agap1	A0A087WRF2	11657	12944	19335	12143	12993	14096	0.0115538	7.63159	0.944669
ENSMUSG00000015961	11566	Adss	B9EIE9	6765	7195	8253	7141	6889	6031	0.0183	6.79302	0.884602
ENSMUSG00000062727	319184	Hist1h2bk	B2RVD5	1862	2882	2334	2592	3079	2174	-0.266593	5.57472	0.606407
ENSMUSG00000027848	99543	Olfml3	A0A0R4J086	8716	10280	15298	11511	11183	11240	-0.138464	7.36677	0.42922
ENSMUSG00000060591	80876	Ifitm2	Q99J93	7450	7211	9067	7674	7486	6955	-0.0297302	6.80166	0.826233
ENSMUSG00000015341	57437	Golga7	Q91W53	6527	6957	10145	6639	6597	7681	0.0270052	6.74268	0.843814
ENSMUSG00000065954	320165	Tacc1	F8VQ95	12050	12984	17957	13026	13474	13296	-0.0323527	7.6408	0.833752
ENSMUSG00000020422	319939	Tns3	Q5SSZ5	35249	39277	60065	37409	41251	41368	0.0123064	9.24627	0.939231
ENSMUSG00000051615	76108	Rap2a	Q80ZJ1	9473	10082	10138	8459	8654	8225	0.108488	7.03468	0.51358
ENSMUSG00000030707	12721	Coro1a	O89053	5062	5700	7445	4501	5404	6352	0.0202292	6.34779	0.923496
ENSMUSG00000000168	235339	Dlat	Q8BMF4	6566	6727	7980	6381	6387	6529	0.00989066	6.73415	0.936307
ENSMUSG00000021365	18003	Nedd9	O35177	7275	7355	11521	6294	7342	6899	0.199552	6.90839	0.242308
ENSMUSG00000021171	52635	Esyt2	Q3TZZ7	37653	39796	47872	40681	41001	41897	-0.112971	9.25138	0.446208
ENSMUSG00000062232	76089	Rapgef2	E9QNQ4	5555	6078	7817	5975	6208	5926	-0.0357276	6.50116	0.824899
ENSMUSG00000030748	16190	Il4ra	P16382	10983	12522	16784	12393	12776	15361	-0.154742	7.62481	0.34413
ENSMUSG00000025266	237107	Gnl3l	Q6PGG6	7045	7146	8462	6824	7009	6725	0.0105259	6.82508	0.93258
ENSMUSG00000028126	18720	Pip5k1a	P70182	6460	6850	8152	7063	6851	6541	-0.0626323	6.68401	0.608606
ENSMUSG00000020869	98238	Lrrc59	Q922Q8	20759	22564	25603	23017	23925	20998	-0.10795	8.51686	0.425325
ENSMUSG00000022957	16443	Itsn1	Q9Z0R4	10867	11092	13435	10014	11216	11194	-0.00512101	7.35821	0.972415
ENSMUSG00000079111	66913	Kdelr2	Q9CQM2	21776	22510	24298	22640	22750	19556	-0.0442259	8.47544	0.758894
ENSMUSG00000003518	72349	Dusp3	Q9D7X3	7947	8637	9796	8909	8618	7943	-0.0787292	6.98575	0.58595
ENSMUSG00000041852	21411	Tcf20	Q66JM6	21014	20505	26887	19337	21249	19150	0.0614229	8.39226	0.687112
ENSMUSG00000023015	26934	Racgap1	Q9WVM1	2504	3974	2920	3292	3831	2923	-0.209939	5.86449	0.592554
ENSMUSG00000000326	12846	Comt	O88587	5779	5701	7040	5443	5941	5682	-0.0129886	6.55588	0.926542
ENSMUSG00000039601	53901	Rcan2	Q8VIP4	2306	1971	2084	1568	1567	1414	0.370777	5.13732	0.643452
ENSMUSG00000024924	22359	Vldlr	P98156	5836	5584	7807	4907	5258	5076	0.196597	6.50129	0.377391
ENSMUSG00000028108	13601	Ecm1	F8WI14	23337	19128	24341	15168	18468	19626	0.202058	8.32952	0.447277
ENSMUSG00000030059	232286	Tmf1	B9EKI3	6426	6368	9458	5327	5951	7567	0.0921498	6.60527	0.581409
ENSMUSG00000031988	69091	Vps26b	Q8C0E2	7408	7800	9015	7305	7345	6489	0.0677213	6.88512	0.601113
ENSMUSG00000060803	14870	Gstp1	P19157	4696	4713	5223	4706	4861	4164	-0.0315338	6.26626	0.877201
ENSMUSG00000024248	20463	Cox7a2l	E9PZS8	8082	8065	8838	7999	7593	6371	0.0637468	6.94752	0.668445
ENSMUSG00000021140	54604	Pcnx	Q9QYC1	9328	9073	12518	7603	8312	8478	0.203106	7.14538	0.159113
ENSMUSG00000006356	68337	Crip2	A0A0G2JF37	1953	1508	1735	1309	1229	2083	0.048947	5.0598	0.950205
ENSMUSG00000020099	107449	Unc5b	Q8K1S3	34337	37619	54916	36268	40554	45112	-0.0924374	9.3956	0.635684
ENSMUSG00000000058	12390	Cav2	Q924U4	5112	5444	7902	4696	5383	5299	0.11685	6.47363	0.55085
ENSMUSG00000031948	85305	Kars	Q3TIV6	6556	7443	8255	7498	7652	6876	-0.114549	6.88708	0.383366
ENSMUSG00000024150	193813	Mcfd2	D0EW11	9329	9296	12357	8521	9690	10335	-0.0196291	7.17283	0.891135
ENSMUSG00000027087	16410	Itgav	P43406	53805	60453	71450	58396	57637	50855	0.0208399	9.72655	0.895409
ENSMUSG00000058056	72333	Palld	Q9ET54	40513	36879	41579	37034	35919	37400	-0.0133124	9.12195	0.930544
ENSMUSG00000070565	226525	Rasal2	E9PW37	3437	3196	4859	3163	2903	3001	0.197513	5.84493	0.629967
ENSMUSG00000021143	217893	Pacs2	E9Q7E9	7466	8445	9815	8227	8587	7498	-0.0506175	6.93261	0.706582
ENSMUSG00000012422	66074	Tmem167	Q9CR64	6162	6439	8062	6197	6299	6058	0.020475	6.67782	0.866994
ENSMUSG00000034300	66306	Fam53c	Q8BXQ8	5756	6161	7610	6122	5827	6222	-0.0323398	6.64013	0.816409
ENSMUSG00000041859	17215	Mcm3	P25206	3842	5934	5808	5072	6126	5094	-0.196406	6.44935	0.27314
ENSMUSG00000040054	116848	Baz2a	F8VPM0	6065	6416	8589	6201	6209	6612	0.00622122	6.59914	0.964633
ENSMUSG00000055670	195018	Zzef1	Q5SSH7	11245	12989	15658	10313	11560	11925	0.101903	7.58944	0.534313
ENSMUSG00000018379	110809	Srsf1	Q6PDM2	10496	12540	13815	12326	12434	10957	-0.0859257	7.60011	0.561076
ENSMUSG00000028173	68151	Wls	Q6DID7	45694	42678	49994	46461	41528	36398	0.0294309	9.29836	0.869159
ENSMUSG00000029426	12492	Scarb2	O35114	16564	16468	17057	17343	15278	12373	0.0366698	7.83925	0.822798
ENSMUSG00000019433	67903	Gipc1	Q9Z0G0	4890	4716	5174	4955	4626	4326	-0.0339331	6.28507	0.870467
ENSMUSG00000068036	17356	Afdn	Q9QZQ1	5943	6441	9301	5700	6639	6104	0.0874702	6.69561	0.514247
ENSMUSG00000026355	17219	Mcm6	Q3ULG5	5859	8558	8826	7334	8724	5525	-0.0242861	6.8997	0.887377
ENSMUSG00000072825	217882	Cep170b	Q80U49	15284	14935	16509	14004	13954	13354	0.0547918	7.86923	0.758282
ENSMUSG00000052727	17755	Map1b	P14873	32662	35480	42454	32867	33964	35391	-0.0206122	9.0079	0.895646
ENSMUSG00000014956	19046	Ppp1cb	P62141	17160	17863	22490	18295	17352	16590	0.00362793	8.17261	0.979251
ENSMUSG00000059070	19899	Rpl18	P35980	23621	24928	26219	25935	25130	21422	-0.0773488	8.62583	0.614356
ENSMUSG00000032531	56332	Amotl2	Q8K371	29429	29958	40265	24789	29936	34833	0.0135839	8.97332	0.938967
ENSMUSG00000070738	227333	Dgkd	E9PUQ8	6754	7612	9454	6484	6505	7014	0.113035	6.71331	0.38426
ENSMUSG00000034220	14733	Gpc1	Q3U379	15286	14896	14392	16215	15361	12741	-0.104149	8.04103	0.801722
ENSMUSG00000026434	98415	Nucks1	A0A087WRY3	20999	24767	24839	23355	24689	19518	-0.0592367	8.52601	0.691761
ENSMUSG00000053580	77097	Tanc2	A2A690	8266	9190	10891	6744	8549	8077	0.145417	6.91829	0.487986
ENSMUSG00000069300	319183	Hist1h2bj	P10853	1922	3054	2226	2638	2241	2361	-0.124801	5.50529	0.823122
ENSMUSG00000022265	11732	Ank	Q3UG85	7875	6871	7425	6659	6568	6043	0.0865999	6.64336	0.54581
ENSMUSG00000022965	15980	Ifngr2	Q63953	7772	8216	9489	7448	7572	7965	0.0179179	6.88068	0.888361
ENSMUSG00000024608	20044	Rps14	P62264	34769	38308	41880	39836	37145	31620	-0.0446999	9.22511	0.788901
ENSMUSG00000025007	56454	Aldh18a1	Q9Z110	15297	16850	19234	16930	16713	14886	-0.0476544	8.06008	0.769793
ENSMUSG00000027351	114715	Spred1	Q924S8	13290	15336	19929	14442	14683	14898	-0.00130361	7.80409	0.992935
ENSMUSG00000027366	66552	Sppl2a	Q9JJF9	10431	10915	14178	10017	10344	10031	0.0874789	7.30193	0.537792
ENSMUSG00000027447	13010	Cst3	P21460	20141	20813	24679	19321	19136	18913	0.0633333	8.35961	0.762201
ENSMUSG00000006445	13836	Epha2	Q03145	3053	2717	3066	2885	2756	2696	-0.0363138	5.67238	0.93666
ENSMUSG00000030058	54161	Copg1	Q9QZE5	19852	20023	25192	19766	20896	18853	-0.00413999	8.35391	0.975168
ENSMUSG00000030298	110379	Sec13	Q9D1M0	8130	8364	9975	8541	8638	7900	-0.0523676	7.09139	0.685374
ENSMUSG00000038886	140481	Man2a2	Q197W7	15225	15492	20029	13841	15069	15712	0.0489298	7.83989	0.744573
ENSMUSG00000025477	212111	Inpp5a	Q7TNC9	7400	7318	10570	7363	7644	8409	-0.0330029	6.8842	0.818778
ENSMUSG00000025511	64540	Tspan4	Q4FJW7	7971	7400	8607	7481	7808	7464	-0.0482869	6.95766	0.732842
ENSMUSG00000013076	75723	Amotl1	Q9D4H4	16374	15028	20336	15335	15133	14801	0.0582394	7.99584	0.726642
ENSMUSG00000032243	319480	Itga11	A0A0B4J1F0	40625	40070	51474	40954	40550	45969	-0.0835208	9.28609	0.690121
ENSMUSG00000035992	216742	Fnip1	Q68FD7	7125	7982	9638	7576	7499	6636	0.0539959	6.8103	0.669651
ENSMUSG00000020866	12291	Cacna1g	E9PWL1	7176	7871	10795	6560	6302	6468	0.2744	6.8295	0.0432215
ENSMUSG00000022178	16475	Ajuba	Q91XC0	4661	5038	5750	4949	4773	4568	-0.0174281	6.3186	0.927031
ENSMUSG00000022108	16432	Itm2b	O89051	47942	45198	55967	40330	41031	39385	0.175237	9.32012	0.257008
ENSMUSG00000033943	29808	Mga	H7BX50	10165	11862	16879	9936	10913	11887	0.0986618	7.40817	0.537744
ENSMUSG00000034593	17918	Myo5a	Q99104	19599	20621	23736	17852	18434	17980	0.107719	8.13891	0.506098
ENSMUSG00000008855	15184	Hdac5	Q3UJF1	8057	8552	10098	7787	7860	7924	0.0482985	6.9288	0.703523
ENSMUSG00000021575	11624	Ahrr	A0A0R4J1D3	894	1142	1751	696	1078	1128	0.224875	4.58371	0.831654
ENSMUSG00000021765	14313	Fst	P47931	3988	3673	5889	2070	3193	4991	0.250098	6.0113	0.489844
ENSMUSG00000039081	218820	Zfp503	Q7TMA2	8674	8869	11221	8570	9408	9918	-0.0911611	7.11977	0.508677
ENSMUSG00000022272	17909	Myo10	F8VQB6	26881	28252	40544	25384	28889	42983	-0.173337	8.8714	0.402667
ENSMUSG00000058835	11308	Abi1	Q3TPY5	7747	8237	11045	8134	7981	7993	0.0239039	6.951	0.855682
ENSMUSG00000028207	65973	Asph	A2AL85	10634	11562	13732	10501	10906	9713	0.0751443	7.3303	0.608012
ENSMUSG00000062937	66902	Mtap	Q9CQ65	5798	6420	7244	6077	6086	5478	0.0121724	6.60566	0.928976
ENSMUSG00000035898	231380	Uba6	Q8C7R4	15304	16708	21609	18550	17164	17940	-0.141166	8.0447	0.328978
ENSMUSG00000004849	11769	Ap1s1	P61967	6020	6399	7330	6286	6494	5961	-0.0532862	6.67041	0.685928
ENSMUSG00000029826	78781	Zc3hav1	D3Z5I1	9019	10818	13995	10268	11028	11363	-0.0932212	7.32402	0.633872
ENSMUSG00000032604	97541	Qars	Q8BML9	7497	7153	8300	7895	7475	6287	-0.040454	6.88515	0.769262
ENSMUSG00000025860	11798	Xiap	Q60989	7604	8536	11334	7719	7995	7742	0.0856776	6.93115	0.526247
ENSMUSG00000031328	192176	Flna	B7FAU9	385104	413605	467721	404546	411516	380958	-0.0471997	12.677	0.751968
ENSMUSG00000008892	22335	Vdac3	Q5EBQ0	7436	8327	9515	8391	7986	7188	-0.0298289	7.01136	0.830625
ENSMUSG00000033684	104009	Qsox1	Q8BND5	19567	17826	17516	17799	16325	14645	0.059773	8.11717	0.767357
ENSMUSG00000020114	71902	Cand1	Q6ZQ38	19454	20713	23109	20040	20457	17842	-0.00940387	8.32264	0.944557
ENSMUSG00000022360	70472	Atad2	G3X963	4301	6180	6003	5062	6329	5759	-0.186962	6.51612	0.25634
ENSMUSG00000069729	239985	Arid1b	E9Q4N7	8409	8978	11280	8247	8879	8616	0.0192029	7.04388	0.883621
ENSMUSG00000028464	22004	Tpm2	Q61344	15049	13917	14595	13970	14489	13867	-0.0751851	7.84891	0.626958
ENSMUSG00000039852	68703	Rere	Q80TZ9	12116	11872	15221	12215	12036	11723	-0.00948046	7.51623	0.943353
ENSMUSG00000020440	11844	Arf5	P84084	8206	8557	10102	8592	8403	7818	-0.0157199	7.0883	0.907448
ENSMUSG00000029777	353172	Gars	Q9CZD3	23845	26503	31191	26806	27169	24341	-0.0744146	8.73175	0.606883
ENSMUSG00000037049	20597	Smpd1	Q04519	4617	4530	5545	4452	4434	3875	0.0739003	6.20044	0.748055
ENSMUSG00000003458	59287	Ncstn	P57716	13579	13303	14542	13748	13024	12591	-0.0488984	7.62828	0.735721
ENSMUSG00000033417	78832	Cacul1	E9PV69	7129	7622	7892	7333	7220	5878	0.0271253	6.71032	0.841555
ENSMUSG00000001555	14230	Fkbp10	Q3UNJ3	23812	23733	26804	25532	23233	22118	-0.0566414	8.59127	0.683497
ENSMUSG00000022263	223435	Trio	Q0KL02	20155	22526	23480	19755	21076	19355	0.0120593	8.25992	0.935111
ENSMUSG00000024899	23972	Papss2	O88428	2779	2669	2987	2930	2933	2410	-0.0934969	5.644	0.843487
ENSMUSG00000034640	99929	Tiparp	Q8C1B2	2541	2744	3315	2410	2703	2269	0.0880914	5.56512	0.869469
ENSMUSG00000066113	77739	Adamtsl1	E9PWW5	8242	9612	15164	6109	8216	11542	0.191262	7.07128	0.469377
ENSMUSG00000040690	107581	Col16a1	Q8BLX7	15982	16104	26569	14933	17534	19031	0.033149	8.02919	0.860663
ENSMUSG00000038648	208647	Creb3l2	Q8BH52	13648	13675	20515	14128	14598	14733	-0.00807864	7.78262	0.957814
ENSMUSG00000060510	77519	Zfp266	E9Q2S7	7844	7936	10175	7817	7895	6861	0.0673477	6.97855	0.62262
ENSMUSG00000027715	12428	Ccna2	P51943	2248	3829	2582	3092	3623	2680	-0.228358	5.76919	0.599783
ENSMUSG00000030978	20133	Rrm1	P07742	11047	14987	14197	13463	15707	12840	-0.187285	7.82048	0.335082
ENSMUSG00000018999	58246	Slc35b4	Q8CIA5	5615	6311	8004	5691	6310	6339	-0.0194213	6.65082	0.885558
ENSMUSG00000019055	18822	Plod1	Q9R0E2	13657	12441	14707	11912	12855	11408	0.050452	7.54246	0.716045
ENSMUSG00000025403	108037	Shmt2	Q3TFD0	9671	12036	11980	11706	12938	9549	-0.145316	7.53362	0.449908
ENSMUSG00000027363	84092	Usp8	A2AI52	7518	7453	9703	6723	7083	7357	0.085581	6.79046	0.47424
ENSMUSG00000061981	14252	Flot2	Q60634	5782	6017	7386	6122	6030	5903	-0.0459124	6.61753	0.724269
ENSMUSG00000017631	109934	Abr	Q5SSL4	10175	10707	16073	8855	10114	10619	0.171572	7.2911	0.281738
ENSMUSG00000021253	21809	Tgfb3	Q3TRQ9	21944	17591	19082	21430	20987	24705	-0.309683	8.45484	0.0707857
ENSMUSG00000003072	66043	Atp5d	D3Z7S4	8091	8606	8343	8482	8448	7338	-0.0719214	7.04	0.614314
ENSMUSG00000036112	56307	Metap2	O08663	8091	8402	9954	7941	8253	7571	0.0241455	7.03764	0.859032
ENSMUSG00000020290	103573	Xpo1	Q6P5F9	9061	11690	12941	10349	11722	10374	-0.0799972	7.45679	0.578623
ENSMUSG00000003970	26961	Rpl8	P62918	38887	42370	43567	44061	42817	36097	-0.100297	9.38259	0.546783
ENSMUSG00000022708	56490	Zbtb20	Q8K0L9	7103	7082	11377	6075	6519	7861	0.16832	6.76381	0.251366
ENSMUSG00000027082	21788	Tfpi	Q8BSB7	4822	5078	7463	4277	5727	5663	0.00161396	6.28794	0.994716
ENSMUSG00000006273	11966	Atp6v1b2	P62814	14034	14875	18077	13834	13882	12603	0.0879155	7.71155	0.53845
ENSMUSG00000037896	217864	Rcor1	A0A140T8R7	6916	7883	9844	7247	7678	7379	0.00533345	6.83363	0.967933
ENSMUSG00000006442	20810	Srm	Q543H0	5290	6247	6449	6295	6594	5450	-0.153374	6.60931	0.273569
ENSMUSG00000038463	320078	Olfml2b	Q3V1G4	7811	6766	10677	5419	7069	8886	0.0954835	6.7604	0.716804
ENSMUSG00000020640	20403	Itsn2	B2RR82	5201	5406	7711	4926	5374	5684	0.0517008	6.35049	0.780847
ENSMUSG00000002996	73389	Hbp1	E9Q1A8	7060	6808	9372	6483	6709	6422	0.106942	6.68519	0.404233
ENSMUSG00000034659	68539	Tmem109	Q3UBX0	5622	6906	7767	6530	7019	5789	-0.0631757	6.71017	0.636159
ENSMUSG00000020520	171212	Galnt10	Q5SQF9	11831	12052	13006	12387	11926	10759	-0.049883	7.58505	0.753602
ENSMUSG00000016541	54138	Atxn10	P28658	12531	12098	13779	11829	11716	10151	0.0653262	7.55555	0.639811
ENSMUSG00000028645	20525	Slc2a1	P17809	6201	6199	7480	6504	7119	6795	-0.168432	6.64125	0.259822
ENSMUSG00000037503	214469	Fam168b	G3UWF0	19183	21554	26703	20149	20434	20135	0.0137721	8.27821	0.922007
ENSMUSG00000030007	12468	Cct7	P80313	15630	17213	19217	17756	17759	14751	-0.0771862	8.0887	0.594509
ENSMUSG00000004665	12798	Cnn2	Q08093	46456	49293	52576	48790	50287	46093	-0.0927594	9.61902	0.551171
ENSMUSG00000020032	77976	Nuak1	Q641K5	17164	17537	22188	15332	15540	17648	0.0932998	8.09493	0.519015
ENSMUSG00000019173	19345	Rab5c	Q3TJ39	12803	13340	15771	13235	13377	12777	-0.0409474	7.63586	0.767972
ENSMUSG00000028152	56224	Tspan5	P62080	5622	5818	5854	5076	5613	4573	0.0629205	6.43317	0.743059
ENSMUSG00000030835	211548	Nomo1	Q6GQT9	11438	12098	14328	11406	11586	11288	0.0118634	7.5603	0.92862
ENSMUSG00000031400	14381	G6pdx	Q00612	5498	5971	8070	5519	6151	6245	-0.0173412	6.50199	0.910961
ENSMUSG00000025950	15926	Idh1	O88844	7349	7416	10392	7374	7887	7199	0.0228797	6.84935	0.864428
ENSMUSG00000026235	13838	Epha4	Q03137	7525	7282	11630	6823	7400	8138	0.0911561	6.82397	0.731852
ENSMUSG00000026466	208263	Tor1aip1	Q921T2	7010	7420	9703	6656	7594	7359	0.020989	6.7979	0.861979
ENSMUSG00000019817	22634	Plagl1	Q9JLQ4	3376	3670	10630	2690	4795	5050	0.295315	6.29941	0.407574
ENSMUSG00000074785	54712	Plxnc1	Q9CRY9	9213	9482	10517	7335	7933	7151	0.257015	6.92319	0.10995
ENSMUSG00000036309	21402	Skp1a	Q5SUR3	10512	10347	12241	10429	10249	8902	0.035095	7.36062	0.813849
ENSMUSG00000018932	26397	Map2k3	O09110	5461	6588	7408	5780	6214	6006	-0.0213446	6.62663	0.88538
ENSMUSG00000025555	223254	Farp1	F8VPU2	18130	17808	19138	16818	16628	15076	0.0620413	8.08515	0.683362
ENSMUSG00000022141	71175	Nipbl	Q6KCD5	9087	10261	16266	8527	9886	11323	0.102718	7.27144	0.549438
ENSMUSG00000052146	67097	Rps10	P63325	18651	19752	20725	21050	19812	16685	-0.0829207	8.28293	0.577544
ENSMUSG00000038299	225348	Wdr36	Q3TAQ9	5325	5570	6539	5690	5717	5353	-0.0732232	6.50469	0.608766
ENSMUSG00000028370	18491	Pappa	Q8R4K8	68534	60458	82504	61322	67884	67370	-0.0274524	9.94739	0.874787
ENSMUSG00000028532	320508	Cachd1	Q6PDJ1	3971	4564	6455	3935	4701	4737	0.0163649	6.25272	0.947582
ENSMUSG00000028953	27407	Abcf2	Q99LE6	5999	6324	7533	6367	6671	6120	-0.0795581	6.68654	0.514466
ENSMUSG00000012848	20103	Rps5	P97461	36468	39763	41445	40462	41293	33042	-0.0864157	9.28915	0.620818
ENSMUSG00000058230	232906	Arhgap35	B2RTN5	17559	18318	22524	16987	17612	16343	0.0640497	8.14959	0.639397
ENSMUSG00000078794	629378	Dact3	Q0PHV7	5345	5218	7764	4538	5435	5650	0.0856222	6.46612	0.612048
ENSMUSG00000030753	72981	Thap12	Q9CUX1	5702	5118	7158	5507	5533	5561	-0.021003	6.50781	0.883147
ENSMUSG00000032575	74840	Manf	Q3TMX5	6089	6684	7266	6608	7120	5960	-0.100207	6.72016	0.425535
ENSMUSG00000006301	69660	Tmbim1	Q3U717	8216	8370	10202	8268	7862	7506	0.0487644	7.04185	0.747308
ENSMUSG00000009907	20479	Vps4b	P46467	7236	7280	9865	7076	7020	7170	0.0578027	6.78957	0.62968
ENSMUSG00000026596	11352	Abl2	B2RQ57	9830	11366	12276	10157	10658	9994	-0.0091125	7.29109	0.949791
ENSMUSG00000020231	64451	Dip2a	F8WI56	7036	7587	9247	7213	7312	7220	-0.000141259	6.90142	0.99949
ENSMUSG00000049470	93736	Aff4	Q9ESC8	31160	31930	44170	31335	31646	31902	0.0351935	8.92989	0.808661
ENSMUSG00000041958	276846	Pigs	Q3V307	7160	7440	7465	6508	6435	6212	0.0846532	6.74877	0.561031
ENSMUSG00000062825	11465	Actg1	Q4KL81	143562	151063	148461	160640	154654	126431	-0.112501	11.2188	0.49352
ENSMUSG00000021427	107513	Ssr1	Q9CY50	25758	26504	31802	26265	24826	24182	0.0279605	8.69965	0.836061
ENSMUSG00000038991	105245	Txndc5	A0A0R4J1Y7	29770	29592	35023	30189	31847	29428	-0.0826575	8.94787	0.557151
ENSMUSG00000021760	69590	Gpx8	Q9D7B7	4639	4635	6094	4352	4603	4685	0.0353339	6.2694	0.865638
ENSMUSG00000021737	66413	Psmd6	Q99JI4	5217	5595	6079	5765	5355	4738	-0.0344834	6.44219	0.829282
ENSMUSG00000022312	68135	Eif3h	Q5M9L0	10298	10343	11480	11144	10335	8418	-0.0196766	7.36108	0.902689
ENSMUSG00000072235	22142	Tuba1a	P68369	33674	41381	38110	45522	41727	31211	-0.184751	9.30878	0.325509
ENSMUSG00000033581	319765	Igf2bp2	Q5SF07	6269	6685	7651	6772	7021	6553	-0.11086	6.66538	0.381576
ENSMUSG00000022791	51789	Tnk2	A0A0R4J1L0	13705	15946	18097	15539	16788	16504	-0.165221	7.90313	0.265807
ENSMUSG00000038545	66515	Cul7	A9C491	12170	11596	13844	11118	11292	9981	0.0892384	7.50269	0.510474
ENSMUSG00000038418	13653	Egr1	P08046	10300	10775	13359	10248	11055	11628	-0.0706147	7.36717	0.630857
ENSMUSG00000043991	19290	Pura	P42669	8412	8440	12802	7593	8486	8204	0.14145	6.99967	0.350639
ENSMUSG00000026657	209630	Frmd4a	Q8BIE6	8416	9531	12709	8323	9647	10991	-0.0626253	7.17755	0.709564
ENSMUSG00000091337	58521	Eid1	Q9DCR4	6157	6569	8401	6557	6393	5945	0.0239756	6.59891	0.865948
ENSMUSG00000027335	11550	Adra1d	A2ANQ2	4853	4951	5154	4581	4594	4691	-0.0121472	6.28307	0.955941
ENSMUSG00000027540	19246	Ptpn1	P35821	6266	6372	7053	6352	6074	5789	-0.0125986	6.53315	0.929359
ENSMUSG00000027797	13175	Dclk1	Q9JLM6	6260	6273	9914	4996	5825	8211	0.0841589	6.75817	0.645433
ENSMUSG00000053398	236539	Phgdh	Q61753	17941	22216	20659	20826	21550	16395	-0.0701547	8.33202	0.709387
ENSMUSG00000040151	23908	Hs2st1	Q8R3H7	11903	11340	11424	12112	12728	9285	-0.0900039	7.38929	0.654316
ENSMUSG00000029672	27999	Fam3c	Q91VU0	7644	7403	8137	7316	7260	6749	-0.00132294	6.76292	0.99331
ENSMUSG00000001424	56463	Snd1	Q78PY7	20773	21537	24540	21027	22542	19263	-0.0370829	8.41761	0.785189
ENSMUSG00000031015	20947	Swap70	Q6A028	6728	6516	8495	6214	6608	7188	-0.0157537	6.67005	0.910168
ENSMUSG00000058325	330662	Dock1	Q8BUR4	14440	15448	20368	14985	16328	15753	-0.0449755	7.88546	0.777557
ENSMUSG00000031441	50770	Atp11a	E9Q3G7	13281	14831	19864	13434	14024	15030	0.0313416	7.9048	0.877396
ENSMUSG00000037148	78514	Arhgap10	Q6Y5D8	4863	5283	5246	5256	5855	4206	-0.110396	6.20034	0.68663
ENSMUSG00000011114	21376	Tbrg1	Q3UB74	7297	7536	8528	7673	7496	6256	-0.00111986	6.87803	0.994091
ENSMUSG00000032382	56440	Snx1	Q6NZD2	5092	5470	7038	5186	5435	5353	0.00157043	6.33226	0.993797
ENSMUSG00000032220	71602	Myo1e	E9Q634	10324	10067	12886	9371	9741	9481	0.0856274	7.21217	0.591204
ENSMUSG00000004221	16151	Ikbkg	Q7TSS3	4594	4287	5625	4111	3805	4026	0.146639	6.14993	0.616142
ENSMUSG00000057841	19951	Rpl32	P62911	21394	22662	24042	23700	23590	19690	-0.0986527	8.49568	0.511253
ENSMUSG00000031885	12400	Cbfb	Q08024	8542	9502	11240	9694	9376	9316	-0.0891869	7.14908	0.523131
ENSMUSG00000049775	19241	Tmsb4x	P20065	95486	101009	121022	95825	101478	100471	-0.0398777	10.5457	0.813638
ENSMUSG00000037805	19896	Rpl10a	Q5XJF6	19879	20071	21786	21040	20472	17549	-0.0583063	8.3272	0.699387
ENSMUSG00000060938	19941	Rpl26	P61255	23128	26418	29019	26259	26749	21400	-0.0494468	8.66082	0.738778
ENSMUSG00000010277	72503	2610507B11Rik	Q5SYL3	28222	30682	39171	25482	28755	28804	0.101746	8.76324	0.470782
ENSMUSG00000038437	246198	Mllt6	B1AR09	6197	6067	8112	5856	6039	6341	0.0227374	6.55045	0.869372
ENSMUSG00000002319	75751	Ipo4	Q8VI75	12637	12892	14804	13298	13001	11292	-0.0251469	7.6827	0.861448
ENSMUSG00000022358	67731	Fbxo32	Q9CPU7	3760	3318	5347	4017	4038	4414	-0.151605	6.11765	0.600795
ENSMUSG00000024098	65960	Twsg1	Q9EP52	10757	10210	13932	9292	9783	9862	0.133384	7.36754	0.422925
ENSMUSG00000027254	17754	Map1a	Q9QYR6	14386	12830	19256	13057	13131	15697	0.00725008	7.87582	0.971323
ENSMUSG00000102869	347740	2900097C17Rik		6791	6361	8272	6158	6073	6295	0.0765088	6.69023	0.549596
ENSMUSG00000028347	230157	Tmeff1	Q6PFE7	5737	6019	6033	6567	6666	5367	-0.182257	6.49991	0.256578
ENSMUSG00000055296	242474	Tmem245	D3YWD3	9117	9753	12839	8550	9735	9357	0.0587064	7.27526	0.721524
ENSMUSG00000030022	101401	Adamts9	E9PYV8	3089	4496	8422	3966	4214	4960	0.103044	6.03968	0.766847
ENSMUSG00000037563	20055	Rps16	A4FUS1	28905	30825	33939	32094	32087	27191	-0.089706	8.94957	0.569742
ENSMUSG00000030682	52858	Cdipt	A0A0U1RPV3	7846	8004	9308	7698	8004	7214	0.00684574	6.9766	0.960594
ENSMUSG00000032431	56693	Crtap	Q9CYD3	10273	10299	12384	9480	9901	9731	0.0487352	7.34198	0.748623
ENSMUSG00000067851	211673	Arfgef1	G3X9K3	8606	9731	13380	8733	9291	9953	0.0346834	7.17191	0.814383
ENSMUSG00000016918	240725	Sulf1	Q8K007	14988	12710	17687	13010	9871	13624	0.177754	7.59772	0.363998
ENSMUSG00000041779	170829	Tram2	Q924Z5	8368	8680	11637	9364	10107	9466	-0.151668	7.26024	0.312883
ENSMUSG00000026193	14268	Fn1	A0A087WR50	1097294	829641	770055	761041	787871	711743	0.156114	13.6685	0.398633
ENSMUSG00000046330	19981	Rpl37a	P61514	16729	18322	19932	17426	17668	16254	-0.0279974	8.12446	0.842574
ENSMUSG00000041642	16565	Kif21b	F8VQE2	5519	5724	6167	6064	5854	5665	-0.138395	6.40569	0.612917
ENSMUSG00000056708	15939	Ier5	O89113	9028	9732	11027	9171	8846	9303	-0.00551101	7.1293	0.969188
ENSMUSG00000040848	108735	Sft2d2	Q8VD57	6206	6368	7904	5487	5551	5624	0.163598	6.47288	0.260298
ENSMUSG00000038633	13244	Degs1	O09005	13686	13866	16525	13998	14065	12346	-0.00367912	7.78897	0.980973
ENSMUSG00000026640	18845	Plxna2	P70207	5244	5758	6837	5513	5382	4038	0.125393	6.27516	0.575533
ENSMUSG00000040675	270685	Mthfd1l	Q3V3R1	3652	4261	4183	3844	4518	3843	-0.134248	6.0737	0.637105
ENSMUSG00000015755	68652	Tab2	Q99K90	12124	13353	18164	12435	12853	13246	0.0355491	7.63287	0.806098
ENSMUSG00000019846	16775	Lama4	P97927	25144	27452	58716	24347	29817	42150	0.0273625	8.92846	0.911147
ENSMUSG00000019849	19072	Prep	Q543B9	8029	8998	10389	8864	8874	8361	-0.0611196	7.13843	0.643602
ENSMUSG00000001435	12822	Col18a1	P39061	20511	16194	24556	17899	14894	17832	0.137673	8.22854	0.651712
ENSMUSG00000035242	18245	Oaz1	P54369	14082	13834	16054	13825	14076	12483	-0.00303294	7.78908	0.983933
ENSMUSG00000020238	103425	Ncln	Q8VCM8	9318	10994	11461	9944	10600	9819	-0.0615125	7.36206	0.678598
ENSMUSG00000046841	216197	Ckap4	Q8BMK4	36444	42020	41668	39157	41277	36131	-0.0785324	9.30199	0.614158
ENSMUSG00000061904	18674	Slc25a3	Q8VEM8	23846	25655	27665	25089	24795	21843	-0.0194482	8.60683	0.889144
ENSMUSG00000056758	15364	Hmga2	P52927	6832	7630	6047	7799	7407	6000	-0.154004	6.84755	0.489316
ENSMUSG00000005683	12974	Cs	Q9CZU6	17244	19068	19528	18987	18735	15748	-0.0595979	8.17408	0.681936
ENSMUSG00000020142	55963	Slc1a4	O35874	8592	8181	11201	8339	8344	8149	0.0348215	7.10354	0.812754
ENSMUSG00000049800	58172	Sertad2	Q3UGZ1	7161	7486	10245	6957	7878	7728	0.000451315	6.94718	0.997943
ENSMUSG00000018848	104458	Rars	Q9D0I9	7009	8460	9186	9186	9065	8023	-0.222312	6.99615	0.101864
ENSMUSG00000018583	27041	G3bp1	P97855	17090	19290	21606	18084	19583	17755	-0.0645083	8.22151	0.641951
ENSMUSG00000020496	108660	Rnf187	Q8BFX1	10658	11730	11842	11109	11291	9202	-0.00538015	7.43916	0.973082
ENSMUSG00000009894	67826	Snap47	Q8R570	4681	4917	5556	4854	4552	4029	0.0464538	6.23815	0.828584
ENSMUSG00000049323	237782	Smcr8	Q3UMB5	6298	7277	8798	6708	7083	6793	-0.0165766	6.71864	0.891202
ENSMUSG00000047821	94092	Trim16	Q5SVT2	3160	3356	4001	3112	3259	3097	0.0196599	5.80049	0.960468
ENSMUSG00000019461	70310	Plscr3	Q5F283	8112	7854	9536	7994	7639	7129	0.035055	6.96818	0.791143
ENSMUSG00000078812	276770	Eif5a	P63242	29698	33847	34783	34878	35363	29694	-0.147029	9.05484	0.333904
ENSMUSG00000020817	54189	Rabep1	O35551	6417	6899	9471	6558	6546	6911	0.0433306	6.69625	0.736036
ENSMUSG00000020841	12874	Cpd	O89001	26390	30757	41334	27114	30369	32093	-0.00910574	8.83823	0.951319
ENSMUSG00000020532	107476	Acaca	Q5SWU9	8667	10306	11172	9825	10594	8918	-0.0898661	7.30291	0.545595
ENSMUSG00000000278	74617	Scpep1	Q920A5	36130	35176	49771	33672	35220	36315	0.0616418	9.19262	0.675026
ENSMUSG00000038976	217124	Ppp1r9b	Q6R891	15440	16114	19284	15363	15467	14988	0.0183162	7.87681	0.899887
ENSMUSG00000049807	58996	Arhgap23	F8VQ11	12263	12468	15148	10975	11504	12457	0.0583345	7.59714	0.677986
ENSMUSG00000040481	207165	Bptf	E9Q6A7	12089	12411	18401	10842	12124	13838	0.0731264	7.58234	0.628792
ENSMUSG00000020611	14674	Gna13	P27601	11569	12638	14708	12028	11671	10768	0.0436949	7.4807	0.753304
ENSMUSG00000034341	22378	Wbp2	P97765	6326	6242	6833	6925	6121	5302	-0.0416412	6.53028	0.786975
ENSMUSG00000034120	20382	Srsf2	Q62093	4811	6217	6512	5919	6453	5596	-0.165294	6.57415	0.280548
ENSMUSG00000051510	17134	Mafg	O54790	6781	7471	9114	7227	7345	7359	-0.0443921	6.80489	0.699896
ENSMUSG00000037486	75302	Asxl2	B2RUG8	4679	5392	7667	4425	5051	5493	0.095137	6.27665	0.6531
ENSMUSG00000020674	69675	Pxdn	Q3UQ28	35734	37776	45365	40947	40614	32960	-0.0770132	9.16065	0.615539
ENSMUSG00000062929	12632	Cfl2	P45591	5144	4658	5711	5084	5168	4428	-0.0457678	6.33665	0.809151
ENSMUSG00000043998	217664	Mgat2	Q921V5	8330	8624	9904	8216	8769	7933	-0.0194337	7.08012	0.883015
ENSMUSG00000021068	18080	Nin	E9Q4S3	4122	4522	7186	4033	4490	5601	0.0071479	6.1485	0.978679
ENSMUSG00000015143	109711	Actn1	A1BN54	93672	95153	105619	96079	101174	93436	-0.106017	10.6113	0.533795
ENSMUSG00000042700	217692	Sipa1l1	Q8C0T5	12972	12931	16458	10811	12899	12309	0.100604	7.65997	0.504418
ENSMUSG00000048264	208440	Dip2c	B2RQ71	8004	7857	10776	7160	7899	7701	0.0885014	6.89903	0.512649
ENSMUSG00000021318	14634	Gli3	B2RUG4	7653	8079	9180	7332	7780	7270	0.0264152	6.95132	0.858478
ENSMUSG00000021451	20354	Sema4d	O09126	6001	7104	9188	4925	6043	6780	0.184769	6.56709	0.240218
ENSMUSG00000021493	67399	Pdlim7	Q8BVJ7	9299	8941	11032	10264	9427	9574	-0.130286	7.2845	0.371965
ENSMUSG00000021670	15357	Hmgcr	Q01237	7371	9327	8235	9672	8987	7559	-0.190801	7.00135	0.2269
ENSMUSG00000021770	67630	Samd8	Q14AQ4	7933	8025	10447	7886	8031	8086	0.00101695	6.94528	0.994164
ENSMUSG00000021877	11843	Arf4	P61750	25032	25294	30710	26552	25980	23590	-0.0403633	8.6862	0.764631
ENSMUSG00000021876	58809	Rnase4	Q8C7E4	9001	8985	12405	7724	7703	9901	0.120085	7.06002	0.448016
ENSMUSG00000021969	75965	Zdhhc20	Q5Y5T1	9267	9697	11847	8786	9188	8879	0.0652066	7.12895	0.625382
ENSMUSG00000044447	68813	Dock5	B2RY04	9646	9333	11450	7820	8654	8920	0.130667	7.18248	0.512396
ENSMUSG00000033487	319448	Fndc3a	Q8BX90	9757	8988	10812	8322	8678	8037	0.113852	7.04076	0.413861
ENSMUSG00000036461	13709	Elf1	Q3UQ47	5332	5014	7633	4919	5026	5455	0.0780719	6.31313	0.692218
ENSMUSG00000039168	223453	Dap	Q3U706	11834	11342	12881	11546	11194	11210	-0.0375457	7.52767	0.801923
ENSMUSG00000038679	83925	Trps1	Q3UQJ9	4873	4177	4951	3182	3150	3608	0.370948	5.98417	0.340594
ENSMUSG00000022377	13196	Asap1	H3BKE6	21278	21536	23093	17528	20922	17402	0.1182	8.19502	0.471203
ENSMUSG00000060036	27367	Rpl3	P27659	57613	57424	67567	60671	57864	49450	-0.00684354	9.84951	0.968453
ENSMUSG00000055024	328572	Ep300	B2RWS6	13816	14686	19277	12775	14009	14470	0.0721888	7.74751	0.623623
ENSMUSG00000036046	223739	5031439G07Rik	B1APX2	15055	16794	18359	15963	16425	14193	-0.0190147	7.88533	0.898809
ENSMUSG00000022614	105847	Lmf2	Q8C3X8	6372	7019	7618	6838	6745	6330	-0.0497836	6.74444	0.691768
ENSMUSG00000008690	52683	Ncaph2	Q8BSP2	5361	6117	6721	5801	6319	5253	-0.0610352	6.55585	0.683177
ENSMUSG00000022620	11883	Arsa	P50428	7308	6634	7698	6976	6749	5840	0.0234872	6.65318	0.865991
ENSMUSG00000023169	105727	Slc38a1	Q8K2P7	13917	16317	17113	15516	16010	14327	-0.0805996	7.82282	0.696936
ENSMUSG00000022462	67760	Slc38a2	Q8CFE6	28978	32533	47657	31508	34079	38021	-0.0757675	9.0215	0.635145
ENSMUSG00000023008	22379	Fmnl3	D3Z7A7	6923	7100	7814	7047	6598	6332	0.00331061	6.67831	0.98022
ENSMUSG00000000346	23994	Dazap2	Q9DCP9	9202	9633	11287	9556	9524	8829	-0.0198316	7.15495	0.883744
ENSMUSG00000022673	17217	Mcm4	P49717	4222	6193	6492	5147	6425	5600	-0.157871	6.50769	0.319067
ENSMUSG00000022761	66863	Lztr1	Q9CQ33	6824	7009	8272	6563	6529	6012	0.0809995	6.72735	0.514458
ENSMUSG00000047714	66849	Ppp1r2	Q9DCL8	4851	5335	7507	4991	5361	5358	0.0255165	6.43914	0.874713
ENSMUSG00000060636	57808	Rpl35a	O55142	11048	12136	13189	11760	12260	10489	-0.0500724	7.54279	0.727816
ENSMUSG00000055447	16423	Cd47	Q61735	10597	12049	15952	10276	11523	11409	0.0741007	7.43357	0.627922
ENSMUSG00000035107	73379	Dcbld2	Q91ZV3	6826	6877	9491	6489	6945	9559	-0.131361	6.9526	0.469319
ENSMUSG00000052504	13837	Epha3	Q8BRB1	6655	6464	5591	9671	7833	3227	-0.248791	6.60227	0.379717
ENSMUSG00000022962	14450	Gart	Q64737	4836	5607	5645	5564	5572	4412	-0.0732929	6.40228	0.670238
ENSMUSG00000040785	22129	Ttc3	G5E8T2	13036	14473	18664	13637	14078	13539	0.0227337	7.7166	0.898366
ENSMUSG00000016946	69259	Kctd5	A0A0R4J000	5742	5960	8182	6027	5707	6356	-0.00636962	6.62446	0.961932
ENSMUSG00000024190	19252	Dusp1	P28563	6180	5737	9257	4636	5559	7270	0.126947	6.65595	0.559286
ENSMUSG00000001576	67458	Ergic1	Q4FK22	18853	18379	20559	18452	19541	16787	-0.0452348	8.21214	0.757011
ENSMUSG00000024012	56462	Mtch1	Q791T5	22921	24942	29455	26868	25286	23967	-0.110096	8.66546	0.422578
ENSMUSG00000024002	57261	Brd4	Q3UH70	11084	12239	13814	11777	12335	11633	-0.0746679	7.4942	0.577105
ENSMUSG00000077450	19326	Rab11b	P46638	8343	8031	10446	7655	8044	7714	0.0624103	7.01752	0.639993
ENSMUSG00000013787	110147	Ehmt2	A2CG76	14811	14576	16312	13868	13664	12447	0.0692442	7.80245	0.636595
ENSMUSG00000023951	22339	Vegfa	A0A1L1SVG2	5863	5501	7018	5667	5831	6039	-0.0638937	6.45002	0.751839
ENSMUSG00000013236	19280	Ptprs	B0V2N1	34399	30895	42539	29087	30029	32947	0.0923718	9.01313	0.537268
ENSMUSG00000024054	74355	Smchd1	Q6P5D8	7003	8371	10040	7125	8025	7611	0.0215558	6.96755	0.874848
ENSMUSG00000001870	268977	Ltbp1	Q8CG19	24253	29015	28156	25067	23729	19111	0.140219	8.63999	0.654876
ENSMUSG00000024290	19877	Rock1	P70335	7722	8009	11443	6958	7721	8672	0.0731822	6.92875	0.621755
ENSMUSG00000005873	13476	Reep5	G3X8R0	13126	13592	16192	12999	13105	12059	0.0386656	7.72142	0.80222
ENSMUSG00000033272	67843	Slc35a4	Q9D321	5157	6044	6594	5525	5931	5077	-0.0229447	6.49646	0.872201
ENSMUSG00000051439	12475	Cd14	P10810	4257	4666	4932	3233	3715	8217	-0.26466	6.12382	0.485226
ENSMUSG00000024493	107045	Lars	Q7TSZ3	12894	14413	16912	13642	14304	13229	-0.0299751	7.81121	0.837828
ENSMUSG00000024501	22240	Dpysl3	Q3TT92	42936	42238	35483	49180	38655	25652	-0.0144195	9.31118	0.949693
ENSMUSG00000059040	433182	Eno1b	P17182	52	407	6239	66	334	4970	-0.0184488	5.50779	0.98981
ENSMUSG00000037416	240283	Dmxl1	Q6PNC0	10161	11268	14958	9676	11265	9982	0.0940377	7.33792	0.526894
ENSMUSG00000001473	67951	Tubb6	Q3UMM1	11591	14569	13210	15074	15703	12360	-0.250597	7.81732	0.142366
ENSMUSG00000062328	319195	Rpl17	Q6ZWZ7	23261	23765	27141	25115	25056	20805	-0.0624641	8.58504	0.673296
ENSMUSG00000025423	17344	Pias2	Q3V3U5	6024	6380	8284	6578	6465	6199	-0.0335917	6.61278	0.798003
ENSMUSG00000024614	67988	Tmx3	Q8BXZ1	6019	5780	7853	5827	5372	5589	0.0895307	6.56012	0.58817
ENSMUSG00000037916	17995	Ndufv1	Q91YT0	4772	5014	5381	5257	4780	4267	-0.0393533	6.30562	0.843358
ENSMUSG00000024927	19697	Rela	Q04207	7134	7908	8713	7328	7469	6937	5.76543e-05	6.8044	0.999866
ENSMUSG00000024816	67457	Frmd8	Q3UFK8	5867	5971	5828	5717	5426	5154	-0.000188406	6.49077	0.999822
ENSMUSG00000024942	12333	Capn1	O35350	6707	6710	8021	6387	6349	6176	0.0511633	6.70552	0.677136
ENSMUSG00000056612	18938	Ppp1r14b	Q62084	7320	8536	8278	8540	8334	7259	-0.121183	7.00537	0.399624
ENSMUSG00000035885	12868	Cox8a	Q64445	6734	6738	7448	6671	6254	5938	0.0251346	6.69476	0.84434
ENSMUSG00000071644	67160	Eef1g	Q4FZK2	38237	41048	43883	44611	43539	35048	-0.12373	9.37042	0.457317
ENSMUSG00000069833	66395	Ahnak	G5E8K8	442464	491422	577299	396503	481799	462022	0.0403964	12.8636	0.798126
ENSMUSG00000024659	16952	Anxa1	P10107	43672	45389	55109	44453	46583	45958	-0.0589436	9.54677	0.720465
ENSMUSG00000040565	107182	Btaf1	E9QAE3	8210	8962	9630	8835	8673	8464	-0.0809697	7.02901	0.571245
ENSMUSG00000025190	14718	Got1	P05201	5311	5460	6189	5899	5703	4907	-0.0872437	6.35517	0.643311
ENSMUSG00000025224	107338	Gbf1	Q6DFZ1	9805	10988	14026	10151	10620	9792	0.0490906	7.40239	0.73785
ENSMUSG00000025228	54130	Actr1a	P61164	14097	14661	15899	14724	14897	13089	-0.0593455	7.85248	0.691646
ENSMUSG00000062661	14299	Ncs1	Q8BNY6	12279	12703	12074	12811	12686	10432	-0.0694489	7.59956	0.650849
ENSMUSG00000026842	11350	Abl1	P00520	13125	13117	17311	11653	12437	11502	0.155173	7.65898	0.268319
ENSMUSG00000038900	269261	Rpl12	P35979	32373	33812	37010	35441	34279	30223	-0.0784328	9.07992	0.63267
ENSMUSG00000026867	66691	Gapvd1	Q6PAR5	11580	13032	14990	11593	11960	11182	0.0572645	7.49649	0.669314
ENSMUSG00000026883	69601	Dab2ip	A2AUX5	8961	8754	10522	8185	8141	8276	0.0694225	7.09867	0.609143
ENSMUSG00000041997	228012	Tlk1	Q8C0V0	5376	5402	7263	4821	5481	5276	0.0738551	6.33055	0.690342
ENSMUSG00000002102	19182	Psmc3	O88685	8714	9039	9916	9453	8977	8352	-0.0780644	7.16912	0.575898
ENSMUSG00000027170	98221	Eif3m	Q99JX4	5792	5653	6888	6197	5987	4880	-0.0247813	6.53897	0.866198
ENSMUSG00000040133	381413	Gpr176	Q80WT4	12086	12480	16357	12423	13694	14308	-0.120625	7.64993	0.414872
ENSMUSG00000033059	110078	Pygb	Q8CI94	15511	16608	23301	14924	17074	17094	0.0304423	8.08769	0.842909
ENSMUSG00000019188	14950	H13	Q9D8V0	12372	11332	13343	10767	10193	10281	0.121063	7.46932	0.495803
ENSMUSG00000027472	68559	Pdrg1	P59048	5734	5746	7438	5051	5810	5894	0.0396126	6.53501	0.790778
ENSMUSG00000038467	75608	Chmp4b	Q9D8B3	8266	8202	9856	7908	8068	8375	-0.0178737	6.96076	0.894405
ENSMUSG00000038369	56406	Ncoa6	F6M2J9	5624	6183	8381	5720	6253	6283	0.00190813	6.5463	0.989742
ENSMUSG00000017707	26943	Serinc3	Q9QZI9	41962	40935	57278	38272	38539	40130	0.120942	9.26519	0.419984
ENSMUSG00000017009	20971	Sdc4	O35988	13270	14487	15792	12464	13308	12701	0.0518875	7.76199	0.809529
ENSMUSG00000017760	19025	Ctsa	P16675	34111	31812	34625	32047	30894	24603	0.081816	8.82808	0.618068
ENSMUSG00000006800	72043	Sulf2	Q8CFG0	19296	17145	20028	15649	17345	13559	0.158669	7.9468	0.331521
ENSMUSG00000016256	64138	Ctsz	Q545I6	19540	19328	19905	17717	17215	15439	0.10444	8.04126	0.514736
ENSMUSG00000027575	228998	Arfgap1	Q9EPJ9	5929	6052	7682	5840	5821	5589	0.054127	6.57688	0.685387
ENSMUSG00000037643	18759	Prkci	Q5DTK3	6072	6724	7656	6335	6590	5777	-0.000788508	6.67556	0.995658
ENSMUSG00000037211	24063	Spry1	Q53ZU1	6352	8303	12798	7495	8532	9030	-0.0294127	6.9136	0.937867
ENSMUSG00000027806	72033	Tsc22d2	E9Q7M2	18365	20206	24992	19470	19850	20583	-0.0515782	8.34577	0.721772
ENSMUSG00000075700	69227	Selenot	P62342	10074	10806	13450	10189	10166	10040	0.0396745	7.39088	0.784689
ENSMUSG00000027775	66868	Mfsd1	Q9DC37	12700	12486	15761	13170	12739	12955	-0.0579018	7.61655	0.705721
ENSMUSG00000028136	76742	Snx27	Q3UHD6	5415	6169	7643	5921	6003	5669	-0.00974918	6.48236	0.949084
ENSMUSG00000046722	57912	Cdc42se1	Q8BHL7	5689	6590	7706	6039	5886	6480	-0.0173072	6.54945	0.903732
ENSMUSG00000027864	19221	Ptgfrn	Q9WV91	14745	15484	20013	15213	14966	14352	0.036646	7.94793	0.80592
ENSMUSG00000041084	66357	Ostc	Q78XF5	5804	6424	8317	7037	6839	6789	-0.148722	6.77896	0.284731
ENSMUSG00000028149	229877	Rap1gds1	E9Q912	11736	11712	14513	11571	12090	11632	-0.0267569	7.48916	0.841785
ENSMUSG00000005034	18749	Prkacb	P68181	14534	15835	20157	14885	14950	15015	0.0334552	7.85104	0.818088
ENSMUSG00000028034	51886	Fubp1	Q3TUE1	5021	5936	5913	6191	6070	5433	-0.192658	6.42007	0.347822
ENSMUSG00000039068	108946	Zzz3	Q6KAQ7	6213	6998	9588	6031	6576	6788	0.0878751	6.66778	0.520718
ENSMUSG00000028410	15502	Dnaja1	P63037	8192	8388	11034	8485	8333	8176	0.00608948	7.00595	0.963414
ENSMUSG00000028413	14595	B4galt1	P15535	18820	19783	23709	19848	19982	20715	-0.091292	8.24589	0.514599
ENSMUSG00000035969	100213	Rusc2	Q3V1Z0	8984	8520	9721	7323	7576	7614	0.150047	7.01543	0.40679
ENSMUSG00000028469	230103	Npr2	Q6VVW5	4875	4388	5787	4250	4185	3922	0.153212	6.18068	0.551047
ENSMUSG00000028312	14211	Smc2	Q3ULS2	3077	4922	4990	3632	4542	4226	-0.0702312	6.11618	0.801458
ENSMUSG00000028382	230257	Ptbp3	G8JL74	17446	20116	22962	19218	19124	17888	-0.0263901	8.15545	0.867069
ENSMUSG00000028495	20104	Rps6	P62754	25721	27788	31279	28555	28492	22752	-0.0396207	8.76468	0.810314
ENSMUSG00000052684	16476	Jun	P05627	8030	8558	8822	7892	8052	8004	-0.0370625	6.92233	0.791969
ENSMUSG00000035212	230514	Leprot	O89013	7588	7284	10046	6901	7094	7855	0.0503484	6.82721	0.708056
ENSMUSG00000028517	67916	Plpp3	Q99JY8	4407	4304	8411	2930	4893	5335	0.214368	6.29489	0.431374
ENSMUSG00000028842	214150	Ago3	Q8CJF9	5288	5696	7395	4555	5238	5266	0.148347	6.30798	0.454722
ENSMUSG00000028811	107271	Yars	A2A7S7	8050	8989	10521	8775	9054	8342	-0.0580409	7.14265	0.684206
ENSMUSG00000047945	17357	Marcksl1	P28667	9215	10685	11198	9353	9857	9896	-0.0319337	7.19953	0.851337
ENSMUSG00000028800	433759	Hdac1	O09106	6018	6118	7981	6184	6172	6042	-0.00784446	6.64407	0.950232
ENSMUSG00000007872	15903	Id3	P41133	14456	14441	15869	13197	13609	13762	0.0180053	7.80567	0.902241
ENSMUSG00000040842	213491	Szrd1	Q6NXN1	6881	7838	9050	7228	7467	7633	-0.0433934	6.82958	0.734854
ENSMUSG00000029020	170731	Mfn2	Q80U63	10028	10070	11395	9945	9928	9316	-0.0160478	7.31915	0.919507
ENSMUSG00000028937	70025	Acot7	E9PYH2	4544	4784	4832	4938	4363	3998	-0.0296486	6.21931	0.900436
ENSMUSG00000038181	100910	Chpf2	Q3UU43	7865	7766	9956	6972	6976	7754	0.102202	6.93426	0.519496
ENSMUSG00000029147	14208	Ppm1g	Q61074	7170	7811	8414	7574	8180	6922	-0.07978	6.92903	0.543666
ENSMUSG00000029185	68303	Fam114a1	Q9D281	10474	9637	13708	9561	10215	10464	0.022853	7.37908	0.878782
ENSMUSG00000036323	66661	Srp72	F8VQC1	11380	10210	14027	10711	10845	10243	0.0295623	7.44939	0.824203
ENSMUSG00000034462	18764	Pkd2	O35245	16246	16386	25203	15380	16324	19514	0.0247573	8.16279	0.893535
ENSMUSG00000054720	100604	Lrrc8c	Q8R502	7217	7459	7351	7520	6990	5780	0.00189194	6.81001	0.991399
ENSMUSG00000033623	69587	Pcgf3	Q8BTQ0	11134	11013	14316	11183	11111	10411	0.0221663	7.49418	0.871671
ENSMUSG00000054675	231633	Tmem119	Q8R138	12247	13546	19294	12548	13735	15239	-0.0294544	7.71021	0.862795
ENSMUSG00000067274	11837	Rplp0	P14869	102989	105655	92840	114438	108003	49437	0.0451557	10.5908	0.866264
ENSMUSG00000041638	231659	Gcn1l1	E9PVA8	17763	19538	22906	17593	18277	17536	0.0404591	8.20219	0.765028
ENSMUSG00000032867	231672	Fbxw8	Q8BIA4	8473	9048	10150	8916	8755	7872	-0.0120903	7.1244	0.928704
ENSMUSG00000029614	19988	Rpl6	P47911	33190	33560	37470	35946	34914	27599	-0.0414319	9.07115	0.799339
ENSMUSG00000029616	67397	Erp29	P57759	6404	7280	8278	6568	6540	6581	0.0252442	6.66929	0.844432
ENSMUSG00000029472	59008	Anapc5	Q3UFC2	12555	14573	15556	14362	14571	12617	-0.0885199	7.80959	0.576886
ENSMUSG00000029406	19679	Pitpnm2	Q6NS55	5128	5200	5393	5065	5398	4876	-0.0841474	6.3819	0.647438
ENSMUSG00000038023	21871	Atp6v0a2	P15920	6284	6589	8226	6557	6361	6422	-0.00979305	6.71763	0.936696
ENSMUSG00000034040	212996	Wbscr17	Q59J92	16073	18278	23584	17638	20805	18080	-0.103978	8.1017	0.671227
ENSMUSG00000019494	26893	Cops6	O88545	5447	5566	6294	6072	5607	5045	-0.0768141	6.49224	0.595843
ENSMUSG00000029547	68510	Ints1	A0A0G2JH17	8262	8863	9701	8842	8798	7899	-0.0550666	7.10391	0.682081
ENSMUSG00000029622	11867	Arpc1b	Q9WV32	22611	24880	30928	21985	23673	26522	-0.0186151	8.52433	0.897452
ENSMUSG00000029569	101118	Tmem168	A0A0N4SW50	6241	6495	9162	6136	6363	6585	0.0544117	6.62831	0.722011
ENSMUSG00000068748	19283	Ptprz1	B9EKR1	6915	6980	6345	6816	8092	5222	-0.0993024	6.62528	0.641218
ENSMUSG00000029775	76788	Klhdc10	Q6PAR0	5172	5480	7339	5370	5631	5023	0.0275098	6.464	0.854058
ENSMUSG00000002222	68477	Rmnd5a	Q80YQ8	7889	8293	11886	7469	7935	7913	0.122296	6.9401	0.376239
ENSMUSG00000056091	20454	St3gal5	O88829	4051	3691	4601	2916	3689	3636	0.141577	5.94605	0.6839
ENSMUSG00000005667	17768	Mthfd2	P18155	7502	8598	11302	7986	8470	8669	-0.0180177	7.10271	0.908603
ENSMUSG00000030055	69834	Rab43	Q0PD10	6137	6010	7420	6136	5574	5742	0.0333111	6.49434	0.814621
ENSMUSG00000030095	74122	Tmem43	Q9DBS1	12394	12624	14811	12123	12601	11691	0.000651559	7.64181	0.996484
ENSMUSG00000024104	28006	Washc2	Q6PGL7	7263	7046	9375	6899	7069	6624	0.0664113	6.74683	0.580848
ENSMUSG00000007458	17113	M6pr	P24668	13451	15492	19500	13863	14782	14857	0.0151404	7.80215	0.918013
ENSMUSG00000004264	12034	Phb2	O35129	6177	6909	7129	6989	6681	5877	-0.0752982	6.71409	0.559628
ENSMUSG00000000184	12444	Ccnd2	P30280	115582	112418	143997	107756	115147	109339	0.0302072	10.8506	0.854324
ENSMUSG00000030189	56449	Ybx3	Q68G78	13215	15087	15047	15675	16286	12614	-0.161104	7.88316	0.309893
ENSMUSG00000040952	20085	Rps19	Q9CZX8	25628	28011	29931	28259	28001	23946	-0.0654112	8.7651	0.689461
ENSMUSG00000063160	18223	Numbl	O08919	5634	5650	6955	5577	5673	5706	-0.0269319	6.5324	0.845667
ENSMUSG00000053565	73830	Eif3k	Q9DBZ5	6559	6772	6745	6734	6884	5361	-0.0354283	6.68602	0.800267
ENSMUSG00000003420	14132	Fcgrt	Q61559	6467	5487	7048	4800	4891	5349	0.209469	6.32754	0.290108
ENSMUSG00000090958	434215	Lrrc32	G3XA59	30672	26948	38216	25661	31846	41324	-0.182789	8.89016	0.431465
ENSMUSG00000066306	101706	Numa1	E9Q7G0	13759	14067	19036	11995	13522	14261	0.0962383	7.70405	0.513272
ENSMUSG00000031024	76954	St5	Q924W7	5942	5577	6435	5595	5579	5100	0.0181385	6.48914	0.903205
ENSMUSG00000030660	18704	Pik3c2a	F8VPL2	11104	12035	15385	10570	10711	11291	0.103131	7.51056	0.462702
ENSMUSG00000030697	56420	Ppp4c	P97470	5879	6227	6719	6095	6173	5224	-0.0178909	6.5761	0.900379
ENSMUSG00000030849	14183	Fgfr2	E9Q5C2	5547	6658	10516	5220	5955	6272	0.221918	6.68067	0.298817
ENSMUSG00000066979	12237	Bub3	Q9WVA3	5502	6376	7155	6120	6219	5459	-0.0341316	6.59397	0.80171
ENSMUSG00000007891	13033	Ctsd	P18242	195270	191555	155968	166147	155101	123472	0.185878	11.1952	0.363217
ENSMUSG00000037664	12577	Cdkn1c	P49919	5508	7342	9731	7398	9721	5204	-0.126985	6.65445	0.822643
ENSMUSG00000010755	27267	Cars	Q3U716	6462	7185	7822	6923	7204	6288	-0.0542343	6.78259	0.688717
ENSMUSG00000038482	21781	Tfdp1	Q08639	4850	6376	6972	5450	6156	5671	-0.0598114	6.5437	0.68494
ENSMUSG00000031453	19414	Rasa3	Q60790	7566	7890	8376	7647	6843	7307	0.00426275	6.92357	0.983361
ENSMUSG00000037656	20516	Slc20a2	Q80UP8	5264	5735	8341	5079	5146	5831	0.119064	6.50847	0.463589
ENSMUSG00000031490	13685	Eif4ebp1	Q60876	8076	8337	9460	8599	8423	7967	-0.0771111	7.07362	0.605259
ENSMUSG00000031591	11886	Asah1	Q78P93	23126	21924	20656	22940	21550	15510	0.0226846	8.25257	0.904679
ENSMUSG00000053626	21892	Tll1	G3X9F5	3636	3737	3799	3611	3115	3922	-0.0532936	5.9572	0.889643
ENSMUSG00000055707	234378	Klhl26	E9Q4C1	2769	2434	3158	2229	2210	2848	0.066217	5.50526	0.905529
ENSMUSG00000045128	76808	Rpl18a	P62717	37324	39392	41594	40705	39606	32962	-0.0593028	9.26176	0.71675
ENSMUSG00000057672	320795	Pkn1	P70268	5395	5803	6202	5037	5214	4638	0.10057	6.27055	0.620346
ENSMUSG00000038604	75687	Ripor1	Q68FE6	6826	6880	8404	6491	6775	6535	0.0277459	6.76314	0.822109
ENSMUSG00000031731	11765	Ap1g1	P22892	8256	8549	10275	8206	8454	7856	0.0123515	6.9813	0.924132
ENSMUSG00000031955	12927	Bcar1	Q3TJP4	7109	7027	7246	7467	7222	6473	-0.103375	6.82306	0.429373
ENSMUSG00000053110	22601	Yap1	P46938	22447	24156	30409	23570	24206	24335	-0.0421895	8.51441	0.749614
ENSMUSG00000032193	16835	Ldlr	A0A1L1SRE8	11613	15546	14905	17449	17607	15023	-0.377579	7.86749	0.0242197
ENSMUSG00000031996	11804	Aplp2	Q60709	29386	27982	32201	25525	24089	21724	0.204287	8.58318	0.175414
ENSMUSG00000032014	102644	Oaf	Q8QZR4	8361	8338	8010	8645	8192	7880	-0.115166	6.94062	0.438076
ENSMUSG00000032340	18007	Neo1	Q7TQG5	16972	16025	22393	15808	15824	17292	0.0397742	7.97633	0.820323
ENSMUSG00000032294	18746	Pkm	P52480	118334	119490	148951	117225	128641	122696	-0.0630885	10.9686	0.717702
ENSMUSG00000032399	67891	Rpl4	Q564E8	55693	57104	69122	59775	59858	51495	-0.0422821	9.86393	0.799011
ENSMUSG00000053641	102442	Dennd4a	E9Q8V6	7984	8784	15663	8944	9584	11309	-0.0454734	7.21584	0.825164
ENSMUSG00000032238	19883	Rora	P51448	5202	5120	7732	5541	5382	5465	-0.00669472	6.37308	0.973692
ENSMUSG00000065037	19817	Rn7sk		146155	153146	153651	167500	161897	110717	-0.0750535	11.0922	0.712456
ENSMUSG00000032332	12816	Col12a1	Q60847	417581	510075	967933	419663	473947	640262	0.128624	12.9614	0.571992
ENSMUSG00000032547	20187	Ryk	H9H9R6	13294	14724	17582	14333	15047	14640	-0.0833316	7.88899	0.566542
ENSMUSG00000048758	19944	Rpl29	P47915	19519	20184	23990	21399	21191	18407	-0.0673345	8.36502	0.669784
ENSMUSG00000032485	235623	Scap	Q6GQT6	7304	7040	8671	7208	7186	7312	-0.0460024	6.78445	0.701468
ENSMUSG00000046785	77781	Epm2aip1	Q8VEH5	6029	6371	8095	6006	5505	5552	0.12728	6.59181	0.366898
ENSMUSG00000037949	102566	Ano10	Q8BH79	5923	5729	7174	5970	5678	5182	0.0308261	6.5392	0.833999
ENSMUSG00000004317	12728	Clcn5	B1ATV0	9939	12433	12105	13123	12217	9771	-0.150114	7.43001	0.358941
ENSMUSG00000031012	12361	Cask	O70589	10627	11413	16643	10253	11738	12983	-0.00311742	7.48291	0.983442
ENSMUSG00000006373	53328	Pgrmc1	O55022	12158	12797	15734	12190	12784	11690	0.0169514	7.66242	0.915162
ENSMUSG00000062184	50786	Hs6st2	Q80UW0	8668	10057	14297	7938	9371	11389	0.051252	7.20706	0.784198
ENSMUSG00000031119	14735	Gpc4	P51655	34559	32111	40354	30594	27001	32148	0.12214	8.99773	0.481471
ENSMUSG00000079481	100042480	Nhsl2	E9Q0V6	4372	4721	8570	4371	5207	5338	0.0793577	6.25548	0.74597
ENSMUSG00000031320	20102	Rps4x	P62702	52466	56943	64588	58557	58405	46211	-0.0351063	9.80695	0.847374
ENSMUSG00000086503	213742	Xist		94	1179	29520	894	15834	26	0.592562	7.11672	0.601942
ENSMUSG00000042225	56068	Ammecr1	Q9JHT5	4429	4083	5194	4560	4370	4098	-0.0566944	6.17935	0.813595
ENSMUSG00000031309	110651	Rps6ka3	B1AXN9	9164	9590	12311	9225	9468	9620	-0.00343015	7.18218	0.980573
ENSMUSG00000040990	58194	Sh3kbp1	Q3TA88	18970	18017	19745	18000	18501	16434	-0.0202476	8.06927	0.898886
ENSMUSG00000000402	54156	Egfl6	Q9JJZ5	2801	4528	10833	2238	5212	5081	0.33458	5.96601	0.652887
ENSMUSG00000071172	20383	Srsf3	P84104	8036	9834	11137	9849	9365	8844	-0.0868296	7.23587	0.564054
ENSMUSG00000056076	27979	Eif3b	Q8JZQ9	21393	23076	23569	22799	23133	19506	-0.0646051	8.45971	0.646879
ENSMUSG00000030105	67166	Arl8b	Q9CQW2	10714	10856	12389	11391	11011	9265	-0.0248933	7.33143	0.868952
ENSMUSG00000026750	19177	Psmb7	P70195	5761	6121	6337	6287	6068	5502	-0.0930118	6.57823	0.508652
ENSMUSG00000026177	18173	Slc11a1	P41251	3087	4106	7704	3224	4084	4529	0.154518	5.91373	0.69127
ENSMUSG00000033964	226470	Zbtb41	Q811F1	5097	5700	7443	5280	5409	5314	0.0475668	6.46869	0.751626
ENSMUSG00000034707	75612	Gns	Q8BFR4	41664	41822	45799	39711	39244	37156	0.0315978	9.22634	0.835086
ENSMUSG00000093674	67945	Rpl41	P62947	28293	30526	30351	28981	30326	27344	-0.0782306	8.86391	0.601512
ENSMUSG00000009569	239719	Mkl2	G3X8R8	6762	6908	7890	6022	6719	6275	0.0543163	6.63013	0.679634
ENSMUSG00000054604	106143	Cggbp1	Q8BHG9	11236	12065	15044	11840	11868	10926	0.0114171	7.56398	0.931948
ENSMUSG00000022893	11504	Adamts1	P97857	16401	18774	34893	16312	18414	26208	0.0286401	8.42457	0.90343
ENSMUSG00000022894	23794	Adamts5	Q8BGP4	14248	18272	35309	13745	16966	28600	0.010738	8.40503	0.971745
ENSMUSG00000001229	224897	Dpp9	Q8BVG4	5770	6344	6986	5778	6123	5482	0.00853922	6.56885	0.949961
ENSMUSG00000024940	16998	Ltbp3	F8VQ06	22768	19770	26898	17806	19676	20904	0.117357	8.35899	0.42981
ENSMUSG00000026956	227620	Uap1l1	Q3TW96	10647	11280	11122	12170	11277	8528	-0.0692879	7.3255	0.67712
ENSMUSG00000027639	56045	Samhd1	E9Q0K6	7151	8397	9244	7149	7681	7490	0.0204716	6.94337	0.899626
ENSMUSG00000028194	69219	Ddah1	Q3UF01	10233	10894	11754	10260	10850	10141	-0.0515323	7.40272	0.738943
ENSMUSG00000028565	18027	Nfia	Q02780	5000	5247	8805	4650	5616	5252	0.139844	6.3285	0.604702
ENSMUSG00000028879	100226	Stx12	Q9ER00	6269	6732	8586	6387	6526	6036	0.0510042	6.62503	0.690424
ENSMUSG00000015653	74051	Steap2	B2RX33	5681	5349	7862	4898	5412	6118	0.0585711	6.51913	0.734617
ENSMUSG00000029577	117146	Ube3b	Q9ES34	9479	9362	11792	9309	9538	9524	-0.0223132	7.27134	0.880667
ENSMUSG00000012535	320938	Tnpo3	Q6P2B1	6559	6991	8551	6614	6855	6262	0.0301001	6.75298	0.796261
ENSMUSG00000054808	60595	Actn4	P57780	60499	61372	72430	57531	62147	61313	-0.027005	9.94945	0.872271
ENSMUSG00000019428	14232	Fkbp8	O35465	10043	10858	11458	10453	9849	9158	0.011113	7.33629	0.940819
ENSMUSG00000051236	320183	Msrb3	A0A0R4J139	19507	20737	26752	19496	20983	21434	-0.0244899	8.39212	0.857783
ENSMUSG00000026083	226982	Eif5b	Q05D44	6259	6923	9171	6184	6397	6763	0.0661127	6.65847	0.63354
ENSMUSG00000038127	67501	Ccdc50	Q3TNK7	10526	11687	17662	10646	11317	12166	0.0718965	7.47393	0.64882
ENSMUSG00000004897	15191	Hdgf	P51859	17459	20150	21071	20080	19610	17249	-0.0824964	8.25369	0.563326
ENSMUSG00000028381	22234	Ugcg	O88693	10089	10854	14442	12735	14074	14734	-0.372792	7.61421	0.0180887
ENSMUSG00000008090	116701	Fgfrl1	Q91V87	2964	2761	3475	2544	2699	3063	0.0161117	5.63384	0.973664
ENSMUSG00000003464	19298	Pex19	Q8VCI5	5915	5835	6520	6160	5914	5699	-0.0845495	6.48123	0.569052
ENSMUSG00000035441	338367	Myo1d	Q3UG58	9844	9099	10113	11138	9700	8942	-0.156178	7.19989	0.316928
ENSMUSG00000021794	14661	Glud1	P26443	21388	22225	26875	21066	21410	20070	0.0406001	8.42586	0.761208
ENSMUSG00000030062	103963	Rpn1	Q5RKP4	15689	16816	19570	16845	17770	15877	-0.0854783	8.08046	0.558571
ENSMUSG00000030744	27050	Rps3	P62908	44205	50568	52747	50888	49780	41977	-0.0764822	9.5903	0.658727
ENSMUSG00000041482	667742	Piezo2	E9QNW4	10925	8443	11757	8541	7792	8628	0.189234	7.18641	0.421377
ENSMUSG00000049517	66475	Rps23	P62267	25527	27470	30617	28542	27993	24326	-0.0787847	8.76286	0.599461
ENSMUSG00000034994	13629	Eef2	P58252	293702	280087	320762	298917	289173	239472	-0.0105936	12.1431	0.947823
ENSMUSG00000043716	19989	Rpl7	P14148	38734	42537	48178	43469	44670	35557	-0.0625823	9.38431	0.700784
ENSMUSG00000026185	16011	Igfbp5	Q07079	23883	17173	33634	19950	28978	10058	0.201625	8.43087	0.458482
ENSMUSG00000020088	20224	Sar1a	Q99JZ4	18256	19194	23740	19273	19279	17770	-0.0142951	8.25637	0.915612
ENSMUSG00000021559	69635	Dapk1	Q3UKP8	4523	4822	10378	3404	4012	5164	0.46906	6.1531	0.132727
ENSMUSG00000021660	218490	Btf3	Q3UJR8	11719	12220	14557	12990	12635	10612	-0.0427754	7.61455	0.771704
ENSMUSG00000045763	70350	Basp1	Q91XV3	14762	16337	15153	15768	16816	13583	-0.112334	7.84393	0.485369
ENSMUSG00000022587	17069	Ly6e	Q64253	7878	9440	7677	9246	8563	7542	-0.131621	6.97239	0.430075
ENSMUSG00000022387	223770	Brd1	A7MCW6	6260	6544	8538	5877	6322	6463	0.0552684	6.60434	0.680888
ENSMUSG00000048154	381022	Kmt2d	A0A0A0MQ73	23379	27858	33302	23611	25772	26894	0.0101449	8.61842	0.941628
ENSMUSG00000008730	15257	Hipk1	O88904	13221	14444	18031	13202	13927	13663	0.0269483	7.72016	0.848638
ENSMUSG00000038828	68796	Tmem214	Q8BM55	5301	5822	6766	5588	5793	5238	-0.0249656	6.49437	0.859798
ENSMUSG00000032737	16332	Inppl1	Q6P549	14054	14687	17532	14216	14671	14588	-0.04178	7.7864	0.778371
ENSMUSG00000031511	54126	Arhgef7	Q9ES28	9988	10624	18939	10119	11269	14602	-0.0290191	7.50372	0.888476
ENSMUSG00000031532	67887	Saraf	A0A0R4J0D1	11449	11741	11319	11276	11171	8252	0.0552296	7.30753	0.752875
ENSMUSG00000032085	21345	Tagln	P37804	104371	100269	105229	114279	113319	99235	-0.194608	10.7495	0.25495
ENSMUSG00000004771	53869	Rab11a	P62492	5436	5213	6184	5265	5012	4937	0.0185357	6.27784	0.926607
ENSMUSG00000020412	75452	Ascc2	Q91WR3	5805	5796	8005	5834	6033	5967	-0.00335715	6.51749	0.980764
ENSMUSG00000020402	22333	Vdac1	Q60932	16622	17576	17421	17279	17229	14496	-0.0429353	8.05084	0.776852
ENSMUSG00000014769	19170	Psmb1	O09061	8166	8519	9578	8961	8411	7758	-0.0633605	7.07701	0.641325
ENSMUSG00000037089	73836	Slc35b2	Q3TJQ2	5411	5260	5874	5169	5084	4522	0.0404785	6.35823	0.822193
ENSMUSG00000024044	13823	Epb41l3	Q9WV92	14135	15959	20937	14414	15885	16990	-0.0329102	8.01656	0.860214
ENSMUSG00000071659	68693	Hnrnpul2	Q00PI9	10432	11298	14668	10269	11081	11411	0.0121632	7.39747	0.934792
ENSMUSG00000004085	65964	Map3k20	Q3TRG2	16069	16477	18170	15122	15768	14358	0.0401665	7.96868	0.811043
ENSMUSG00000030533	101869	Unc45a	Q99KD5	4761	5261	6372	5127	5030	5115	-0.0334142	6.38167	0.848241
ENSMUSG00000026116	56030	Tmem131	O70472	9388	9948	13221	9005	10165	10114	0.0129104	7.23694	0.928682
ENSMUSG00000020044	21859	Timp3	P39876	99961	102225	186390	82882	102881	147189	0.0567753	10.722	0.846602
ENSMUSG00000020458	68585	Rtn4	Q78NS1	51057	54927	60441	52162	54880	50601	-0.0483595	9.63966	0.760219
ENSMUSG00000063316	19942	Rpl27	P61358	14517	15410	16655	16779	15405	13367	-0.0922139	7.93473	0.577058
ENSMUSG00000050288	57265	Fzd2	Q9JIP6	11519	12988	16155	12771	13325	12455	-0.0606387	7.69917	0.684412
ENSMUSG00000041324	16323	Inhba	Q04998	16206	14744	24361	13568	15414	21996	-0.0350694	8.14912	0.88936
ENSMUSG00000089715	494448	Cbx6	Q9DBY5	10842	12498	18710	10436	11990	12747	0.104284	7.62462	0.512976
ENSMUSG00000039646	246154	Vasn	Q9CZT5	10791	10435	12507	9514	11268	11676	-0.0729617	7.35343	0.636056
ENSMUSG00000022912	19128	Pros1	Q08761	9940	8638	15050	8170	8848	10695	0.126484	7.30394	0.533131
ENSMUSG00000026768	241226	Itga8	A2ARA8	14586	14623	33484	10199	13944	15774	0.471331	7.82053	0.124022
ENSMUSG00000003429	27207	Rps11	P62281	24911	26473	29607	28400	27356	22443	-0.0756509	8.71435	0.619267
ENSMUSG00000052040	50794	Klf13	Q9JJZ6	13901	16503	19912	16445	16190	15751	-0.0817903	7.92657	0.594638
ENSMUSG00000031523	50768	Dlc1	D5M8I5	14359	15696	15118	14268	15724	11181	0.018134	7.72077	0.912806
ENSMUSG00000004936	26395	Map2k1	P31938	9677	9838	12220	9963	10268	10287	-0.0769654	7.26748	0.583109
ENSMUSG00000038708	54214	Golga4	Q91VW5	5576	5533	7914	4473	5119	5916	0.150918	6.35118	0.484875
ENSMUSG00000019558	102857	Slc6a8	A2ALM6	15135	15265	17270	16418	16096	13861	-0.0853178	7.8634	0.576105
ENSMUSG00000004207	19156	Psap	Q61207	147025	143408	146241	127617	134542	116129	0.090888	10.9471	0.59546
ENSMUSG00000042364	170625	Snx18	Q8C788	13216	13918	16563	12464	13101	13504	0.0292735	7.74842	0.847344
ENSMUSG00000093930	208715	Hmgcs1	Q8JZK9	8244	11169	11679	11760	10911	10029	-0.206087	7.32067	0.186114
ENSMUSG00000039197	11534	Adk	P55264	4062	4461	6631	4131	4550	4578	0.0426657	6.21889	0.853064
ENSMUSG00000022051	12177	Bnip3l	Q9Z2F7	7111	6176	8386	6247	6323	5951	0.095215	6.60778	0.48084
ENSMUSG00000026181	68606	Ppm1f	Q8CGA0	4811	5045	6550	4774	4697	4881	0.0544892	6.32576	0.778035
ENSMUSG00000092341	72289	Malat1		141614	151551	229379	131878	155353	183875	-0.00243848	11.2297	0.989581
ENSMUSG00000028478	12757	Clta	Q6PFA2	12817	12913	13201	12557	12703	11144	-0.0213697	7.53942	0.879186
ENSMUSG00000007880	93760	Arid1a	A2BH40	15544	16717	19702	15436	16527	16172	-0.0215462	7.94113	0.885
ENSMUSG00000001467	13121	Cyp51	Q8K0C4	6264	8894	7120	9625	9213	6375	-0.293322	6.90896	0.105962
ENSMUSG00000061787	20068	Rps17	P63276	17782	19014	21341	20148	20022	16621	-0.0930236	8.24529	0.526397
ENSMUSG00000031708	106529	Tecr	G3UWE1	5727	6571	5800	6860	6432	5180	-0.143297	6.51436	0.373095
ENSMUSG00000031983	69551	2310022B05Rik	Q8C3W1	25509	28011	30718	28515	28826	26071	-0.112967	8.70667	0.408298
ENSMUSG00000032115	12282	Hyou1	Q9JKR6	24887	27043	30732	25814	27815	24989	-0.0566021	8.7239	0.683097
ENSMUSG00000002028	214162	Kmt2a	P55200	8324	9802	13469	7674	8722	9723	0.126155	7.11133	0.410133
ENSMUSG00000037742	13627	Eef1a1	P10126	460233	457765	508866	501782	471242	375451	-0.0410389	12.8362	0.80251
ENSMUSG00000032353	66111	Tmed3	Q78IS1	6941	6906	8928	6403	7271	7128	-0.00405336	6.81724	0.973122
ENSMUSG00000025786	69035	Zdhhc3	Q8R173	8973	9750	11631	9038	9589	8928	0.00677982	7.23224	0.961359
ENSMUSG00000009079	14030	Ewsr1	Q6NVA3	7563	8502	9527	8513	8648	7735	-0.0898655	6.97113	0.499817
ENSMUSG00000018412	76719	Kansl1	Q80TG1	7233	7423	9724	7042	7179	6903	0.0695798	6.79394	0.549925
ENSMUSG00000027940	59069	Tpm3	P21107	22659	24754	27662	25991	25952	23447	-0.134325	8.55515	0.312648
ENSMUSG00000063146	269713	Clip2	Q9Z0H8	7476	8035	9456	7241	7490	7299	0.0487013	6.84489	0.696872
ENSMUSG00000026094	98267	Stk17b	Q8BG48	5464	6231	7089	5126	5316	5483	0.105488	6.49272	0.590705
ENSMUSG00000028798	54709	Eif3i	Q9QZD9	6910	7540	8057	8007	7989	6330	-0.112285	6.89086	0.435861
ENSMUSG00000026469	19775	Xpr1	Q9Z0U0	8593	8886	12304	8066	8645	9029	0.0680769	7.07221	0.63244
ENSMUSG00000026558	80914	Uck2	Q543C2	9290	10072	8722	10781	10374	8335	-0.180442	7.1777	0.269799
ENSMUSG00000019804	54198	Snx3	Q78ZM0	8511	9191	9088	8722	8762	7657	-0.027468	7.0048	0.843516
ENSMUSG00000013858	216157	Tmem259	Q8CIV2	6961	6820	8014	6305	6841	6749	0.00411809	6.75687	0.974012
ENSMUSG00000034024	12461	Cct2	P80314	19333	20327	22325	21470	20500	16919	-0.0506806	8.30844	0.721206
ENSMUSG00000047126	67300	Cltc	Q68FD5	104131	108484	127160	108717	106738	100400	-0.0245653	10.6522	0.877173
ENSMUSG00000000275	217069	Trim25	Q61510	6694	7541	9232	6130	7321	6740	0.0810335	6.72257	0.593609
ENSMUSG00000020859	70834	Spag9	E9PUD1	16591	17130	23255	16376	16638	16638	0.0579334	8.01424	0.700793
ENSMUSG00000075595	268469	Zfp652	Q5DU09	9873	10296	14569	9156	9879	10002	0.114543	7.25974	0.455018
ENSMUSG00000020773	217333	Trim47	B7ZN75	3788	4125	3793	3769	3698	3844	-0.0668813	5.98598	0.837051
ENSMUSG00000020661	13435	Dnmt3a	O88508	8434	8983	12175	7871	8211	7782	0.169069	6.99235	0.310886
ENSMUSG00000021188	109181	Trip11	E9Q512	7150	7818	11749	6389	7528	7912	0.140509	6.85469	0.395235
ENSMUSG00000069237	97863	Fam8a1	Q3URQ4	6431	6627	7257	6268	6660	5960	-0.0189425	6.67561	0.887604
ENSMUSG00000035248	214290	Zcchc6	E9PUA2	5693	5854	7969	4878	5382	5888	0.131985	6.4179	0.421582
ENSMUSG00000022682	106298	Rrn3	B2RS91	6099	6465	7332	6651	6621	5932	-0.0768398	6.67856	0.535444
ENSMUSG00000045817	12193	Zfp36l2	P23949	14844	16785	16511	14789	16358	15896	-0.0883272	7.8844	0.568634
ENSMUSG00000037104	56468	Socs5	O54928	11266	12535	14478	11341	12691	12221	-0.0533538	7.51778	0.742848
ENSMUSG00000024759	109168	Atl3	E9PYT3	30430	30395	38467	29120	29556	28857	0.0481915	8.91345	0.735077
ENSMUSG00000025781	11949	Atp5c1	Q3UD06	5546	5489	6671	5782	5833	5197	-0.0547189	6.4988	0.695639
ENSMUSG00000014867	20932	Surf4	Q545Q2	34025	35043	41561	36385	35629	32685	-0.0504607	9.13962	0.724715
ENSMUSG00000027404	20638	Snrpb	P27048	7035	8248	8792	7865	8242	7392	-0.093052	6.96968	0.503589
ENSMUSG00000043207	230709	Zmpste24	B9EHY2	6344	6828	8076	6939	6407	6119	-0.00588755	6.72349	0.964076
ENSMUSG00000028646	54170	Rragc	Q99K70	11081	11908	13178	11767	11303	9711	0.0153206	7.39888	0.919464
ENSMUSG00000078515	68817	Ddi2	A2ADY9	7658	8146	10949	7173	7430	8253	0.084884	6.91017	0.530287
ENSMUSG00000007415	67210	Gatad1	Q920S3	5765	5980	7032	6475	6266	5582	-0.0941426	6.60821	0.473407
ENSMUSG00000039191	19664	Rbpj	P31266	12096	13384	16857	12285	13475	13078	-0.0134111	7.63651	0.925745
ENSMUSG00000009013	56455	Dynll1	P63168	10782	11256	12763	11871	11899	10302	-0.0962755	7.50292	0.475475
ENSMUSG00000037411	18787	Serpine1	G5E899	114428	95837	119446	101294	126022	119205	-0.194858	10.856	0.429711
ENSMUSG00000031540	244349	Kat6a	G3X940	9537	10735	14842	9789	10587	10666	0.0319575	7.3281	0.830995
ENSMUSG00000032320	26611	Rcn2	Q8BP39	9846	9177	11238	8750	8845	8394	0.0918462	7.18184	0.570879
ENSMUSG00000063856	14775	Gpx1	P11352	8612	9774	11634	8748	8974	8095	0.0832218	7.16076	0.536423
ENSMUSG00000000787	13205	Ddx3x	Q3TQX5	25623	28854	44464	27303	32932	26728	0.0346069	8.90192	0.826823
ENSMUSG00000062070	18655	Pgk1	P09411	25808	25442	28594	24955	27202	23559	-0.0466937	8.67077	0.735582
ENSMUSG00000002147	20852	Stat6	P52633	10755	11075	13644	10110	10888	10235	0.0510362	7.34455	0.722634
ENSMUSG00000041891	70361	Lman1	Q9D0F3	17258	17026	24912	16625	18403	18510	0.00114335	8.18942	0.993945
ENSMUSG00000027287	20619	Snap23	O09044	5138	5206	6967	5436	4965	4900	0.0393501	6.29702	0.844553
ENSMUSG00000027828	67437	Ssr3	Q4FK79	36191	37255	45763	38880	37123	35744	-0.0396926	9.23768	0.783952
ENSMUSG00000041570	67886	Camsap2	H7BX08	9253	9977	13438	8926	9770	12334	-0.0701518	7.29181	0.667035
ENSMUSG00000036545	216725	Adamts2	Q8C9W3	13090	13215	25365	12702	13864	17889	0.0486505	7.96155	0.822822
ENSMUSG00000000538	216810	Tom1l2	Q5SRX1	5531	4875	6853	5116	4982	5033	0.0542845	6.39577	0.766924
ENSMUSG00000019302	11975	Atp6v0a1	Q3TXT5	11578	11163	10750	10432	10309	8957	0.0612372	7.2671	0.725211
ENSMUSG00000020705	72047	Ddx42	Q810A7	6136	6308	8109	6015	6255	6511	-0.00664803	6.59509	0.960629
ENSMUSG00000025583	74370	Rptor	A2ACM0	6985	7629	9235	6870	7399	6973	0.0328623	6.78979	0.778565
ENSMUSG00000038025	18676	Phf2	Q9WTU0	7207	7875	9734	7335	7867	7367	0.00132305	6.86227	0.992421
ENSMUSG00000015759	12793	Cnih1	O35372	7807	8028	9744	8309	8447	7260	-0.0398339	7.01418	0.762707
ENSMUSG00000022100	65246	Xpo7	Q9EPK7	5872	6896	8275	5963	6398	5728	0.081947	6.64449	0.524474
ENSMUSG00000071074	28064	Yipf3	Q3UDR8	7307	6964	8614	6868	7169	6577	0.0216659	6.81157	0.860282
ENSMUSG00000073639	19330	Rab18	P35293	11894	11527	15082	11303	11572	11223	0.0407675	7.54995	0.773838
ENSMUSG00000024271	58523	Elp2	Q91WG4	5961	6166	6831	5775	6086	5094	0.0367375	6.53926	0.794164
ENSMUSG00000052533	227699	Nup188	Q6ZQH8	6740	8001	9042	7778	8256	7364	-0.108964	6.95891	0.450133
ENSMUSG00000028081	20091	Rps3a1	P97351	39773	42262	50044	43787	43690	36520	-0.0392479	9.39384	0.816586
ENSMUSG00000058006	100019	Mdn1	J3QMC5	7728	10296	12346	8413	10071	10440	-0.0726293	7.18445	0.674596
ENSMUSG00000044303	12578	Cdkn2a	P51480	5562	4018	5850	2910	3014	4062	0.497046	6.02657	0.22952
ENSMUSG00000026554	98193	Dcaf8	Q8N7N5	8512	8037	10135	7707	7929	7504	0.0752234	6.92498	0.562185
ENSMUSG00000035093	70354	Secisbp2l	A2AQE2	12852	13992	19340	11858	12097	13532	0.155473	7.64466	0.318211
ENSMUSG00000062647	27176	Rpl7a	P12970	32945	33843	36711	36371	34830	28452	-0.0679225	9.06662	0.675126
ENSMUSG00000030201	16974	Lrp6	A0A0R4J0A9	24530	26498	37625	21534	25149	24741	0.166192	8.57546	0.304347
ENSMUSG00000031740	17390	Mmp2	P33434	49886	40713	66462	39076	45982	43659	0.145447	9.41429	0.399434
ENSMUSG00000067276	12338	Capn6	O35646	4485	5034	7066	3902	4107	3574	0.372378	5.98656	0.286888
ENSMUSG00000007892	56040	Rplp1	P47955	59844	64959	67190	65994	69123	56525	-0.118909	9.9967	0.487256
ENSMUSG00000055980	16367	Irs1	P35569	8761	9546	13108	8997	9000	9368	0.054773	7.2401	0.715701
ENSMUSG00000048279	50720	Sacs	A0A0R4J125	10442	12113	14955	11516	12250	11361	-0.0434796	7.47895	0.780924
ENSMUSG00000021486	66494	Prelid1	Q8R107	13772	14731	14622	14455	14477	12528	-0.0620072	7.80159	0.691224
ENSMUSG00000024048	67268	Myl12a	Q6ZWQ9	28470	28030	31126	29647	29001	27685	-0.102168	8.84682	0.499996
ENSMUSG00000073664	269198	Nbeal1	E9PYP2	12385	12795	18097	12272	12182	13266	0.0537491	7.70247	0.718134
ENSMUSG00000011179	18263	Odc1	P00860	7978	9204	7100	9556	9350	5565	-0.113951	7.03577	0.572618
ENSMUSG00000061751	545156	Kalrn	A2CG49	5748	5319	7924	4212	4915	5205	0.263674	6.38893	0.150435
ENSMUSG00000034243	224139	Golgb1	E9PVZ8	9397	9575	15606	7771	8616	11558	0.150655	7.21108	0.443935
ENSMUSG00000042572	70093	Ube2q1	Q7TSS2	5838	5869	7949	5703	5947	5850	0.028759	6.50418	0.836006
ENSMUSG00000073155	67705	1810058I24Rik		5222	4927	5645	5539	5368	4179	-0.0557206	6.23587	0.806433
ENSMUSG00000034807	234407	Colgalt1	Q8K297	18024	18889	18602	19084	18955	15725	-0.0707337	8.08006	0.673632
ENSMUSG00000001986	53623	Gria3	Q0VGS8	5604	5303	6615	4856	4609	4230	0.225935	6.1946	0.361752
ENSMUSG00000033793	108664	Atp6v1h	A0A0A6YX18	7090	7695	9178	7630	7814	7030	-0.0399234	6.84883	0.758066
ENSMUSG00000048874	213109	Phf3	B2RQG2	8097	8534	11715	7232	8214	8799	0.0826373	6.99474	0.555274
ENSMUSG00000037351	226977	Actr1b	Q8R5C5	10868	11297	12607	11777	11679	10450	-0.0894696	7.49186	0.515285
ENSMUSG00000026042	12832	Col5a2	Q3U962	221206	215665	372215	209214	211259	273066	0.0637341	11.8238	0.737982
ENSMUSG00000041075	14369	Fzd7	Q61090	16668	16698	22803	15171	15386	17153	0.0947982	8.04778	0.53459
ENSMUSG00000040865	227195	Ino80d	B1AT32	6293	7087	9437	6226	6707	7295	0.0298781	6.72549	0.818254
ENSMUSG00000055322	21961	Tns1	A0A087WQS0	39264	38540	43156	40301	41386	35908	-0.0822779	9.2031	0.695483
ENSMUSG00000034088	110611	Hdlbp	Q3U4Z7	81700	82816	108014	77924	86208	83442	0.00229228	10.4009	0.988766
ENSMUSG00000034066	227377	Farp2	Q91VS8	4230	4758	6660	4183	5147	5334	-0.0530904	6.31606	0.805691
ENSMUSG00000026374	22099	Tsn	Q545E6	6792	7671	8742	6995	7293	6713	0.0127234	6.82388	0.912686
ENSMUSG00000064302	76707	Clasp1	A0A087WQ31	12338	13228	15169	12370	12895	11760	0.00853985	7.58412	0.949764
ENSMUSG00000036104	226407	Rab3gap1	Q80UJ7	5218	5341	6676	4921	5181	5865	-0.0251296	6.34697	0.891983
ENSMUSG00000026356	226414	Dars	Q8BJY7	6548	7040	8190	7241	6901	4704	0.080616	6.70153	0.604583
ENSMUSG00000026421	13007	Csrp1	P97315	40210	42687	46832	45480	45792	39808	-0.140237	9.43066	0.409955
ENSMUSG00000026478	226519	Lamc1	F8VQJ3	43342	48464	75971	45915	50192	59418	-0.047347	9.62716	0.817054
ENSMUSG00000033671	74081	Cep350	E9Q309	8577	10035	13659	7583	9000	10452	0.107562	7.15555	0.507127
ENSMUSG00000033557	215015	Fam20b	Q8VCS3	5865	6097	8297	5781	5982	5982	0.0501842	6.59952	0.711352
ENSMUSG00000040423	381305	Rc3h1	Q4VGL6	10132	11309	15271	9903	10336	11136	0.082119	7.36303	0.589325
ENSMUSG00000026674	18214	Ddr2	Q62371	39162	39698	56109	37569	39859	41247	0.0426713	9.35146	0.78252
ENSMUSG00000026490	226751	Cdc42bpa	E9PVY0	16180	16499	23385	14597	16139	18808	0.0337422	8.08694	0.854493
ENSMUSG00000038733	226757	Wdr26	Q8C6G8	22505	23402	30263	21516	22796	22735	0.0468021	8.44956	0.727704
ENSMUSG00000056050	338366	Mia3	Q8BI84	7815	8286	12887	7224	8323	9454	0.0604574	7.02944	0.699468
ENSMUSG00000039318	98732	Rab3gap2	E9QKE4	7910	8237	9610	8000	8272	7160	0.0078622	6.92266	0.951875
ENSMUSG00000038587	83397	Akap12	B2RRE0	34750	32294	42727	31032	35188	36493	-0.0378843	9.02133	0.860537
ENSMUSG00000019997	14219	Ctgf	P29268	89582	78409	100843	85279	87490	92690	-0.110934	10.4714	0.581884
ENSMUSG00000047514	22110	Tspyl1	O88852	7877	7636	9395	7683	7305	6691	0.0705529	6.89454	0.593081
ENSMUSG00000069662	17118	Marcks	P26645	55768	67821	80620	65383	65676	63127	-0.0654546	9.9451	0.695157
ENSMUSG00000019877	56442	Serinc1	A9CLV6	27770	26788	33882	25722	25133	24604	0.0969527	8.7072	0.510603
ENSMUSG00000037012	15275	Hk1	Q3TTB4	9807	9116	11790	9020	9379	9582	0.00225402	7.25618	0.989705
ENSMUSG00000057134	211488	Ado	Q6PDY2	5697	6452	6640	6285	6441	5367	-0.0689714	6.59052	0.639258
ENSMUSG00000033307	17319	Mif	P34884	8064	7916	8181	8783	9321	6802	-0.159684	7.03092	0.307176
ENSMUSG00000020241	12834	Col6a2	D3Z7D5	123977	124613	179240	113948	122158	138295	0.0476777	11.012	0.776668
ENSMUSG00000001119	12833	Col6a1	B0LAD9	170533	171782	237460	158181	168629	177657	0.0595501	11.4387	0.699974
ENSMUSG00000023175	12215	Bsg	P18572	30803	28127	31585	28246	26883	25069	0.0539615	8.78845	0.734314
ENSMUSG00000063457	20054	Rps15	D3YTQ9	19448	20984	21622	21199	21577	18918	-0.113402	8.35382	0.420578
ENSMUSG00000048696	237400	Mex3d	D3YTR3	5699	6267	6866	6061	5839	5343	-0.000281801	6.54408	0.999015
ENSMUSG00000035027	26396	Map2k2	Q8CB46	8530	8605	9921	8715	8615	7913	-0.0269379	7.08239	0.840901
ENSMUSG00000055053	18029	Nfic	P70255	15058	15489	17770	14655	14868	14705	-0.00064414	7.90839	0.996751
ENSMUSG00000054452	14797	Aes	B7ZNK7	15536	16448	19334	15537	15901	14528	0.0284483	7.97008	0.846644
ENSMUSG00000034560	319277	Washc4	Q3UMB9	10271	11134	13731	10769	11013	9850	0.0168162	7.35407	0.907535
ENSMUSG00000004356	70683	Utp20	E9QK83	8484	9727	11543	9432	10137	9040	-0.0777738	7.24699	0.583616
ENSMUSG00000008398	13713	Elk3	G3UVW8	7915	8257	10329	8010	8271	8189	-0.0199369	6.97417	0.884433
ENSMUSG00000015889	16993	Lta4h	P24527	5336	5591	6145	5904	5320	4686	-0.0235991	6.43201	0.885746
ENSMUSG00000020029	71207	Nudt4	Q4FJR0	9070	8720	11350	8296	8550	8374	0.0745974	7.11451	0.581699
ENSMUSG00000036478	12226	Btg1	P62325	7680	7790	9818	6950	7602	7344	0.0739749	6.85486	0.559288
ENSMUSG00000058799	53605	Nap1l1	E9PW66	13860	15732	17637	15730	16294	14292	-0.101693	7.93846	0.503524
ENSMUSG00000052681	215449	Rap1b	Q52L50	17512	18988	22528	19011	18239	17302	-0.0189658	8.12992	0.891346
ENSMUSG00000025393	11947	Atp5b	P56480	57985	61538	65501	63859	60153	53406	-0.0630065	9.89869	0.700918
ENSMUSG00000025364	18813	Pa2g4	P50580	5888	6814	6993	6948	7120	5925	-0.145853	6.71289	0.266451
ENSMUSG00000025362	27370	Rps26	P62855	21034	21242	21836	21967	22620	18750	-0.100501	8.38639	0.486664
ENSMUSG00000056579	544752	Tug1		9533	9877	12176	9565	9758	9076	0.0204349	7.27122	0.883052
ENSMUSG00000002129	67465	Sf3a1	Q3TVM1	6856	7391	8036	7273	7553	6431	-0.0571611	6.82497	0.635173
ENSMUSG00000020473	11568	Aebp1	Q640N1	104001	89082	108017	90585	99208	88096	-0.00622633	10.4784	0.972916
ENSMUSG00000094483	19291	Purb	O35295	10902	11843	14743	10834	11319	11237	0.0305005	7.44427	0.839661
ENSMUSG00000007739	12464	Cct4	P80315	15864	16467	18586	17217	16972	14063	-0.0482883	8.01751	0.757714
ENSMUSG00000020315	20742	Sptbn1	Q3TTX2	78986	83478	121931	76769	86053	90940	0.0169121	10.3611	0.92226
ENSMUSG00000040850	103554	Psme4	Q5SSW2	10772	11448	13599	11558	11014	9572	0.025093	7.44688	0.850153
ENSMUSG00000015837	18412	Sqstm1	Q64337	37729	34111	41920	35854	34245	32705	0.0194468	9.05267	0.896477
ENSMUSG00000018906	18452	P4ha2	Q5SX74	9786	9041	11567	9222	9855	9614	-0.0473565	7.19467	0.742271
ENSMUSG00000005417	26936	Mprip	P97434	29790	30021	34935	27498	27107	28615	0.0581697	8.83918	0.676388
ENSMUSG00000020538	20787	Srebf1	Q9WTN3	7794	8915	10698	8170	8662	8411	-0.0173015	7.02163	0.900587
ENSMUSG00000018501	20185	Ncor1	Q5RIM6	14146	14492	21489	12663	14029	16029	0.0826727	7.81296	0.60288
ENSMUSG00000020900	77579	Myh10	Q3UH59	74051	73262	94348	56098	66802	70657	0.185246	10.0185	0.359345
ENSMUSG00000018476	216850	Kdm6b	Q5NCY0	8876	8875	12311	8789	8899	9722	-0.00826244	7.1458	0.95382
ENSMUSG00000059552	22059	Trp53	P02340	5905	7058	7504	6544	6919	6543	-0.0962981	6.72286	0.447793
ENSMUSG00000045374	192652	Wdr81	Q5ND34	9880	10287	10682	9815	9807	8757	-0.000563295	7.18933	0.997368
ENSMUSG00000017774	17913	Myo1c	Q9WTI7	56428	57177	64301	56705	59856	56083	-0.0821522	9.84581	0.628212
ENSMUSG00000002059	19376	Rab34	Q0PD20	7127	6801	8311	7108	6731	6229	0.0195497	6.76939	0.872102
ENSMUSG00000002052	20926	Supt6	Q3TY72	12706	13076	16277	12342	12819	12891	0.0103093	7.62342	0.941791
ENSMUSG00000085208	74038	Brip1os		4768	5840	6377	5202	5592	5293	-0.053666	6.44121	0.745245
ENSMUSG00000018401	170749	Mtmr4	Q91XS1	6527	7059	7683	6766	6761	6285	-0.0239534	6.72921	0.844605
ENSMUSG00000020864	71452	Ankrd40	Q5SUE8	5837	6599	8739	6502	6721	6658	-0.0517818	6.67335	0.681051
ENSMUSG00000038845	18673	Phb	P67778	4727	5334	5679	5388	5541	4376	-0.084617	6.35012	0.649362
ENSMUSG00000038366	16796	Lasp1	Q543N3	38708	42579	49916	45320	45888	43569	-0.171197	9.38391	0.284203
ENSMUSG00000017221	22123	Psmd3	P14685	7497	8157	9000	8188	8173	7771	-0.0968705	7.00043	0.461596
ENSMUSG00000001552	16480	Jup	Q02257	8992	8944	9593	9921	8480	7709	-0.0452886	7.1314	0.757823
ENSMUSG00000020917	104112	Acly	Q3V117	20465	23631	25886	22651	23290	20861	-0.0621317	8.41089	0.645372
ENSMUSG00000001751	27419	Naglu	O88325	5466	5273	4847	4989	4602	3960	0.0925613	6.12745	0.724526
ENSMUSG00000034993	26949	Vat1	Q499X4	46391	46313	43252	52800	48054	37729	-0.138632	9.43387	0.433003
ENSMUSG00000017119	17966	Nbr1	A1L329	11183	11112	14000	10331	10426	10181	0.0972902	7.35506	0.505801
ENSMUSG00000020922	268490	Lsm12	Q9D0R8	6264	6741	7366	6748	6633	5872	-0.0445157	6.68251	0.724335
ENSMUSG00000020929	20624	Eftud2	A2AH85	7059	8000	8757	7889	8169	6784	-0.0673774	6.92569	0.611936
ENSMUSG00000062421	11841	Arf2	Q8BSL7	5520	5863	7968	5015	5443	6261	0.0676241	6.53264	0.705144
ENSMUSG00000020719	13207	Ddx5	Q8BTS0	28535	30818	40472	30075	29798	29860	0.0134219	8.86103	0.923224
ENSMUSG00000050965	18750	Prkca	P20444	4886	5014	6118	4019	4659	4745	0.1225	6.2416	0.579743
ENSMUSG00000057322	67671	Rpl38	Q52KP0	9383	9724	10199	9904	9688	8911	-0.0816862	7.24273	0.580525
ENSMUSG00000020814	67622	Mxra7	Q9D1T2	6382	5893	7124	6849	6223	5181	-0.0375547	6.54003	0.835833
ENSMUSG00000059248	53860	Sept9	Q80UG5	24622	24082	29317	23604	23779	23029	0.0182258	8.58878	0.900768
ENSMUSG00000017466	21858	Timp2	Q6PI17	145967	133401	158966	118535	125491	121787	0.136001	11.0202	0.54365
ENSMUSG00000033880	19039	Lgals3bp	Q07797	9529	11603	11883	9999	11428	10749	-0.0899905	7.33728	0.640201
ENSMUSG00000039703	217365	Nploc4	P60670	10441	11538	13462	10935	11309	10541	-0.0196798	7.46729	0.883022
ENSMUSG00000039275	68837	Foxk2	Q3UCQ1	7529	8943	9639	8133	8354	7866	-0.0292936	7.02858	0.828625
ENSMUSG00000039208	210029	Metrnl	Q8VE43	4977	5735	6665	4805	5270	6060	-0.0287463	6.36377	0.875307
ENSMUSG00000020580	19878	Rock2	F8VPK5	21785	22423	34701	18598	20829	26301	0.111157	8.52978	0.578571
ENSMUSG00000061477	20115	Rps7	P62082	29645	30270	28319	31344	30960	21916	-0.0438015	8.83336	0.820328
ENSMUSG00000021024	26443	Psma6	E0CXB1	5216	5752	6750	5693	5701	5194	-0.0371562	6.47389	0.795302
ENSMUSG00000020986	20334	Sec23a	Q01405	15156	15601	19293	15586	15068	14093	0.0284633	7.93501	0.847614
ENSMUSG00000044147	11845	Arf6	P62331	11800	13651	14672	12674	13496	12198	-0.0634666	7.60825	0.656545
ENSMUSG00000034574	208846	Daam1	Q8BPM0	5244	5610	8699	5509	5958	6439	-0.0257673	6.51636	0.866595
ENSMUSG00000021096	19042	Ppm1a	P49443	7977	8357	10558	8246	8439	7640	0.0097312	6.97631	0.941389
ENSMUSG00000046768	80837	Rhoj	Q9ER71	5171	5824	8524	5096	5833	6346	0.025429	6.55858	0.870377
ENSMUSG00000021054	81535	Sgpp1	Q3UDY2	5089	5852	7792	5304	5922	5925	-0.0166106	6.46076	0.918212
ENSMUSG00000033454	268564	Zbtb1	Q5YB37	5564	5951	7591	5169	5534	5729	0.0796149	6.50927	0.580613
ENSMUSG00000021116	13665	Eif2s1	Q6ZWX6	5830	6635	7682	6695	6534	5994	-0.0650981	6.68271	0.601872
ENSMUSG00000021133	217684	Susd6	Q8BGE4	16007	16525	21221	14115	15000	16833	0.0887114	7.91896	0.579764
ENSMUSG00000004789	78920	Dlst	Q9D2G2	10796	11795	14007	11687	11846	11105	-0.0534884	7.53456	0.685774
ENSMUSG00000034168	238330	Irf2bpl	Q8K3X4	8267	8681	10405	8500	8395	8682	-0.0359151	7.10532	0.804743
ENSMUSG00000021036	20773	Sptlc2	P97363	6659	7336	8902	7073	7264	6850	-0.0228472	6.77541	0.845716
ENSMUSG00000020962	83602	Gtf2a1	Q0VGZ0	7385	7804	9863	7637	7312	7195	0.0416077	6.85367	0.742525
ENSMUSG00000021186	23876	Fbln5	Q9WVH9	57005	64543	50801	80720	61653	42544	-0.206825	9.80668	0.386724
ENSMUSG00000021264	22632	Yy1	Q00899	5264	5602	6938	5361	5517	5529	-0.017419	6.40092	0.914331
ENSMUSG00000021279	217866	Cdc42bpb	Q7TT50	13814	14789	18191	13560	14096	14266	0.0234287	7.77163	0.870127
ENSMUSG00000072812	100041194	Ahnak2		25606	26045	29463	24882	25867	22256	0.0266966	8.55817	0.86553
ENSMUSG00000060147	20719	Serpinb6a	F8WIV2	17996	17453	19182	17403	16782	15227	0.0231127	7.99913	0.887616
ENSMUSG00000021366	110521	Hivep1	F8VPM9	4743	5207	8367	4431	4967	5941	0.0982452	6.32642	0.639715
ENSMUSG00000046876	20238	Atxn1	P54254	15587	15983	17944	14816	16024	14599	-0.00167693	7.87337	0.991493
ENSMUSG00000021374	218210	Nup153	E9Q3G8	8360	9580	11564	8983	9295	8957	-0.0209964	7.19692	0.879961
ENSMUSG00000021464	26564	Ror2	Q8C3W2	5282	5499	5651	5909	5458	4596	-0.0781335	6.31642	0.717527
ENSMUSG00000021484	66890	Lman2	Q9DBH5	16147	16419	18100	15468	15684	14406	0.0291435	7.95623	0.845858
ENSMUSG00000021595	28114	Nsun2	Q1HFZ0	5684	6358	7629	6321	6457	5990	-0.0667731	6.63948	0.59403
ENSMUSG00000034525	218333	Ice1	E9Q286	6868	7867	9990	7006	7287	7450	0.0447765	6.83159	0.740079
ENSMUSG00000021610	218335	Clptm1l	Q8BXA5	11431	11899	14272	11932	12056	11132	-0.0327147	7.56204	0.808459
ENSMUSG00000034152	211446	Exoc3	Q6KAR6	4928	5200	6777	4337	5139	4652	0.121657	6.31242	0.558029
ENSMUSG00000021589	73296	Rhobtb3	Q9CTN4	8041	8867	10281	8654	8829	7673	-0.0187559	7.0825	0.897319
ENSMUSG00000021614	13003	Vcan	E9PYH0	24919	28755	62132	20625	25494	37086	0.29188	8.83356	0.293196
ENSMUSG00000021686	11774	Ap3b1	Q3TQ07	8529	8517	10170	8522	8445	7691	0.013507	7.00379	0.919106
ENSMUSG00000021709	59079	Erbin	B2RUK2	21436	21504	28886	18879	20045	19969	0.14812	8.30187	0.281653
ENSMUSG00000032846	67263	Zswim6	Q80TB7	5022	5187	6822	4825	4985	5644	0.000673645	6.30035	0.997842
ENSMUSG00000021728	13723	Emb	P21995	4451	3934	8334	3010	4393	6212	0.126109	6.13496	0.742028
ENSMUSG00000025451	218693	Paip1	D3Z3J6	6179	6731	6263	6377	6690	5420	-0.0620981	6.55604	0.698162
ENSMUSG00000021733	218756	Slc4a7	F8VQC9	4513	4779	8726	4341	4737	5913	0.0990262	6.41227	0.669633
ENSMUSG00000040760	72993	Appl1	Q8K3H0	5379	5969	8270	5959	6113	6031	-0.0292417	6.60321	0.831717
ENSMUSG00000014496	105522	Ankrd28	Q505D1	4504	4905	6367	3857	4455	4257	0.188815	6.18892	0.445355
ENSMUSG00000041028	66092	Ghitm	Q91VC9	22251	22433	30006	23013	23722	22739	-0.0334477	8.48076	0.801479
ENSMUSG00000062014	63985	Gmfb	Q9CQI3	10262	10790	13630	11297	11701	10314	-0.0767355	7.3963	0.599506
ENSMUSG00000050335	16854	Lgals3	Q8C253	22272	25413	16541	22059	24536	15746	-0.0494031	8.2819	0.845274
ENSMUSG00000092837	85029	Rpph1		515542	538497	456747	533820	518347	388443	-0.0376309	12.8394	0.837369
ENSMUSG00000006281	21745	Tep1	P97499	7810	8524	11326	7603	8019	8572	0.0509767	6.98	0.719531
ENSMUSG00000040997	105501	Abhd4	Q8C0M2	7493	6674	8464	6630	6309	5709	0.151599	6.71093	0.262619
ENSMUSG00000040618	74551	Pck2	A0A0R4J0G0	17635	19109	22209	18091	18321	16424	0.0274875	8.18756	0.884258
ENSMUSG00000002320	74140	Tm9sf1	Q9DBU0	5868	6174	7203	5862	5964	5835	-0.00642828	6.57675	0.961982
ENSMUSG00000023411	73181	Nfatc4	Q8K120	11449	11149	15548	10271	11133	11914	0.0549398	7.51328	0.704945
ENSMUSG00000021929	16648	Kpna3	O35344	7143	8325	8906	7987	8539	7219	-0.0896275	6.97806	0.512651
ENSMUSG00000022043	66854	Trim35	A0A0R4J031	22740	24615	28666	24138	23611	22195	-0.0110052	8.55689	0.934158
ENSMUSG00000033004	105689	Mycbp2	E9PUJ6	14551	16127	24594	12774	15307	18504	0.0923586	7.94211	0.611079
ENSMUSG00000022139	105559	Mbnl2	Q8C181	16564	16529	24600	16771	17317	18364	-0.00890798	8.08278	0.952628
ENSMUSG00000030662	70572	Ipo5	Q8BKC5	24515	27641	29012	26005	27952	23273	-0.052618	8.69761	0.722879
ENSMUSG00000041841	67281	Rpl37	Q9D823	13828	14656	15340	14934	14881	12941	-0.0864428	7.83511	0.578672
ENSMUSG00000022146	18414	Osmr	A0A0R4J268	12317	12355	19273	11872	13038	16358	-0.061141	7.80736	0.775083
ENSMUSG00000022201	22763	Zfr	O88532	13235	14290	17755	13055	13237	13665	0.0438701	7.70306	0.761338
ENSMUSG00000022200	66629	Golph3	Q9CRA5	8221	7922	10964	8831	8309	7927	-0.0254615	7.0132	0.849642
ENSMUSG00000022234	12465	Cct5	P80316	16011	16910	18346	18203	17585	14537	-0.097189	8.0626	0.51449
ENSMUSG00000062373	74868	Tmem65	Q4VAE3	7285	7973	9651	7464	7938	6932	0.0239102	6.85762	0.851442
ENSMUSG00000055762	66656	Eef1d	P57776	7381	7699	7997	7993	8278	6698	-0.113291	6.92132	0.416803
ENSMUSG00000034022	94230	Cpsf1	Q9EPU4	5019	5681	6336	5144	5254	4899	0.0253208	6.38506	0.880481
ENSMUSG00000053929	54151	Cyhr1	H3BIV6	5220	5193	6391	4948	5043	4949	0.0381106	6.35885	0.833728
ENSMUSG00000022477	11429	Aco2	Q99KI0	12694	12473	15187	12899	12659	11677	-0.013586	7.64658	0.922801
ENSMUSG00000022463	20788	Srebf2	Q3U1N2	16296	20020	19595	20382	20808	18389	-0.21574	8.18883	0.18047
ENSMUSG00000036529	77980	Sbf1	Q6ZPE2	10660	11054	12778	10396	10392	9705	0.0491941	7.38341	0.739356
ENSMUSG00000075470	380959	Alg10b	Q3UGP8	7970	8953	11045	8351	8576	8444	0.00326539	7.10099	0.980477
ENSMUSG00000036273	66725	Lrrk2	Q5S006	5604	5902	7676	5210	5762	6094	0.0298705	6.47	0.852147
ENSMUSG00000064210	105722	Ano6	Q6P9J9	23390	23264	31599	22129	23179	23279	0.0514099	8.48569	0.701675
ENSMUSG00000033237	77044	Arid2	E9Q7E2	7394	7778	11182	7554	7890	7977	0.0245419	6.93277	0.860894
ENSMUSG00000081534	67739	Slc48a1	Q9D8M3	10263	9911	12505	9081	9617	9580	0.0767508	7.29385	0.685935
ENSMUSG00000023010	110213	Tmbim6	Q9D2C7	35276	35759	38982	34192	34556	32591	-0.00497175	9.0293	0.973063
ENSMUSG00000099083	223922	Atf7	Q3TZR9	5011	5295	7324	4723	5379	5688	0.0156618	6.35094	0.933189
ENSMUSG00000022521	12914	Crebbp	F8VPR5	16836	18776	23958	16858	18845	17932	0.0124853	8.12084	0.931534
ENSMUSG00000022536	74022	Glyr1	D3YYT1	6563	6695	8679	6578	6903	6440	0.00324314	6.68616	0.97977
ENSMUSG00000022505	13731	Emp2	O88662	13821	13880	16923	15195	14789	13468	-0.0922675	7.77648	0.529769
ENSMUSG00000022680	94184	Pdxdc1	Q99K01	9551	9586	12201	9282	9622	8874	0.0402954	7.24961	0.77274
ENSMUSG00000022789	74006	Dnm1l	Q8K1M6	7076	7621	10506	6926	7329	7025	0.100992	6.88338	0.44182
ENSMUSG00000006134	12929	Crkl	P47941	5973	6215	7422	6027	6110	5699	0.00579257	6.59118	0.965441
ENSMUSG00000012114	94112	Med15	E9Q7C1	6000	5923	7576	5811	6026	6036	-0.00844285	6.52335	0.952204
ENSMUSG00000072214	18951	Sept5	Q9Z2Q6	6514	5471	5982	5715	5932	5095	-0.0119826	6.5068	0.9402
ENSMUSG00000006998	21762	Psmd2	Q3TKV1	24316	26063	27934	26141	25203	22685	-0.0434166	8.6374	0.753857
ENSMUSG00000022781	224105	Pak2	Q5DTJ2	14769	15977	18801	14602	15621	14530	0.0152211	7.85355	0.915904
ENSMUSG00000022807	106326	Osbpl11	G5E8A0	5495	5788	6814	5170	5390	5289	0.0603588	6.37244	0.726681
ENSMUSG00000034158	320184	Lrrc58	Q3UGP9	40984	42473	49873	41266	40714	38724	0.0136667	9.36608	0.93052
ENSMUSG00000022687	117606	Boc	D3Z763	3889	3863	7809	3662	3903	3686	0.299647	6.06313	0.320449
ENSMUSG00000004843	68942	Chmp2b	Q8BJF9	4558	4599	5972	4490	4339	3894	0.11459	6.17534	0.635512
ENSMUSG00000022956	28080	Atp5o	Q9DB20	4941	5550	5935	5653	5678	4783	-0.098165	6.42416	0.553693
ENSMUSG00000022914	93871	Brwd1	Q3TSA7	6660	7500	10213	6803	7145	7633	0.0301351	6.8175	0.825319
ENSMUSG00000071984	68655	Fndc1	E9Q043	8967	5971	4492	5610	4548	2978	0.48621	6.36102	0.110493
ENSMUSG00000039218	75956	Srrm2	Q8BTI8	37863	45038	54264	39878	45115	41947	-0.0256684	9.34581	0.866178
ENSMUSG00000024130	27410	Abca3	Q6AXE3	4811	5036	8393	4443	4951	7481	-0.048688	6.41358	0.830308
ENSMUSG00000032855	18763	Pkd1	O08852	41014	38609	56546	35441	37616	43498	0.0812434	9.34542	0.646226
ENSMUSG00000002496	22084	Tsc2	Q3UGI8	9199	8932	9907	8578	8898	7014	0.0742544	7.07313	0.615569
ENSMUSG00000024165	52009	Jpt2	Q3TM10	5419	7868	7160	7458	7644	5681	-0.147915	6.77953	0.388078
ENSMUSG00000024187	106581	Fam234a	Q8C0Z1	7591	7307	9431	6796	6847	6844	0.114427	6.77078	0.361887
ENSMUSG00000005936	66989	Kctd20	Q8CDD8	8464	8566	11249	8871	8706	8442	-0.0167748	7.13256	0.899366
ENSMUSG00000023067	12575	Cdkn1a	P39689	31515	28157	31391	26635	25666	23134	0.152909	8.73544	0.334553
ENSMUSG00000034254	55979	Agpat1	A0A0R4J263	6207	6361	6987	6385	6313	5563	-0.0252413	6.61726	0.851554
ENSMUSG00000040356	108077	Skiv2l	Q3TW36	5163	5163	6360	4909	4856	4739	0.0703503	6.33461	0.702552
ENSMUSG00000059714	14251	Flot1	O08917	4366	4023	5447	4493	4203	4303	-0.0452347	6.14989	0.856118
ENSMUSG00000003200	20405	Sh3gl1	Q3TRJ7	7245	7546	9430	7278	7769	7577	-0.0361916	6.92185	0.79285
ENSMUSG00000024238	21417	Zeb1	Q64318	8442	7397	8901	6590	7036	7311	0.116515	6.86581	0.478929
ENSMUSG00000024423	16210	Impact	O55091	10984	10527	12500	10718	10673	9281	0.0230096	7.30757	0.889124
ENSMUSG00000024486	15200	Hbegf	Q06186	2774	2364	2333	2940	2403	2137	-0.110379	5.45861	0.854514
ENSMUSG00000024483	108857	Ankhd1	E9PUR0	6457	7462	9295	6853	7055	6828	0.0237589	6.76006	0.842486
ENSMUSG00000102918	93706	Pcdhgc3	Q91XX1	5600	5260	6720	5771	5889	5550	-0.100323	6.4388	0.519657
ENSMUSG00000024456	13367	Diaph1	E9PV41	10012	11078	13203	9878	11048	10782	-0.0208495	7.34431	0.888399
ENSMUSG00000024594	73137	Prrc1	Q3UPH1	9248	9858	12857	9464	9122	9248	0.0601792	7.25431	0.679977
ENSMUSG00000024598	14119	Fbn2	Q61555	43709	60943	80923	54481	61126	51312	0.00247407	9.70258	0.99419
ENSMUSG00000024601	66307	Isoc1	Q91V64	5527	6598	10499	8076	7592	6788	-0.147519	6.77976	0.625459
ENSMUSG00000025428	11946	Atp5a1	Q03265	37622	39727	41720	40723	39413	32660	-0.0436176	9.24408	0.77626
ENSMUSG00000024571	27366	Txnl4a	Q78JM7	6332	6786	7807	6852	6614	5985	-0.0241944	6.70437	0.845898
ENSMUSG00000024900	12894	Cpt1a	P97742	9557	9004	9499	8327	7946	7550	0.118039	6.98508	0.425388
ENSMUSG00000040385	19045	Ppp1ca	P62137	15939	18061	17943	18254	16884	14967	-0.0698962	8.06676	0.648423
ENSMUSG00000024858	110355	Grk2	Q3U1V3	9190	9959	11986	8339	9020	9661	0.0698093	7.1482	0.611539
ENSMUSG00000063904	75221	Dpp3	Q3UDF3	7475	7707	8924	8005	7512	7085	-0.0357641	6.9196	0.785371
ENSMUSG00000038274	14109	Fau	P35545	16279	16937	17729	16461	15919	14909	-0.014549	8.00607	0.925687
ENSMUSG00000024735	28000	Prpf19	Q99KP6	6932	7993	8988	7750	7838	7070	-0.0533388	6.92005	0.684084
ENSMUSG00000024640	107272	Psat1	Q3U6K9	16779	23913	23737	22057	24036	19955	-0.166193	8.45647	0.443949
ENSMUSG00000011752	18648	Pgam1	Q3U7Z6	10886	10434	11357	10418	11105	9904	-0.0638609	7.39202	0.673832
ENSMUSG00000025220	76055	Mgea5	Q9EQQ9	7808	8390	10086	7538	7732	7534	0.0715373	6.90848	0.586578
ENSMUSG00000025034	93679	Trim8	Q99PJ2	7778	7700	9022	7073	7546	7417	0.0251688	6.84583	0.844629
ENSMUSG00000047731	226178	Wbp1l	Q8BGW2	9118	9801	12730	9173	9248	10125	0.00871328	7.21158	0.953521
ENSMUSG00000053617	14218	Sh3pxd2a	O89032	44825	43320	62698	39435	42404	47336	0.0805611	9.47953	0.619691
ENSMUSG00000025027	170750	Xpnpep1	Q3UE92	6680	7066	8142	7058	6973	6487	-0.0360506	6.77643	0.76148
ENSMUSG00000024976	56392	Shoc2	O88520	6441	6475	8470	6193	6546	6323	0.0298474	6.70054	0.807265
ENSMUSG00000024991	13669	Eif3a	P23116	26382	27525	34906	27797	28178	26765	-0.0334112	8.73388	0.804852
ENSMUSG00000036591	71435	Arhgap21	B7ZCJ0	6156	7141	10101	5881	6612	7474	0.0787216	6.78867	0.612715
ENSMUSG00000036893	77683	Ehmt1	Q5DW34	5531	6240	7718	5797	5999	6060	-0.0116972	6.51887	0.936886
ENSMUSG00000015094	18146	Npdc1	Q64322	5493	5158	6698	5287	5089	5235	0.0191301	6.41073	0.905354
ENSMUSG00000015846	20181	Rxra	A2AJP1	11332	11455	13905	10646	10711	10044	0.0937869	7.3733	0.515838
ENSMUSG00000026837	12831	Col5a1	B1AWB9	377312	364471	654660	330704	377243	469830	0.0850486	12.6791	0.656282
ENSMUSG00000039515	110854	Ptpa	P58389	10497	11454	12268	11029	11160	9889	-0.0318673	7.43819	0.836835
ENSMUSG00000026878	68365	Rab14	Q50HX4	13907	15008	19073	13974	14198	14045	0.0471257	7.78117	0.745912
ENSMUSG00000026879	227753	Gsn	Q6PAC1	59676	52260	68809	48203	47929	47810	0.198148	9.68317	0.249708
ENSMUSG00000026880	13830	Stom	P54116	7799	7762	8549	6538	6809	7375	0.0936903	6.77836	0.459095
ENSMUSG00000035437	227800	Rabgap1	A2AWA9	6644	7040	9400	6773	6649	6989	0.0364659	6.7379	0.765833
ENSMUSG00000027035	241447	Cers6	H3BL08	12738	12568	15619	11994	13452	12897	-0.0373413	7.68929	0.807973
ENSMUSG00000014959	70231	Gorasp2	Q99JX3	9471	9657	11458	10053	9889	9024	-0.0509426	7.2759	0.718509
ENSMUSG00000018770	228033	Atp5g3	P56384	7465	8297	8776	8459	8305	7361	-0.100669	7	0.454759
ENSMUSG00000059005	229279	Hnrnpa3	Q0VG47	11765	13369	14635	14941	14207	11841	-0.171592	7.66225	0.248302
ENSMUSG00000027006	66861	Dnajc10	Q9CUG0	11529	12090	16561	11664	11264	12552	0.0363262	7.59825	0.794766
ENSMUSG00000027067	20833	Ssrp1	Q08943	10675	13086	14645	12095	13235	11510	-0.0728391	7.61614	0.628364
ENSMUSG00000005506	13046	Celf1	P28659	9689	10413	10972	10567	10308	9374	-0.0848068	7.32784	0.564959
ENSMUSG00000027195	56348	Hsd17b12	O70503	7411	8051	8495	8279	8033	6931	-0.0801005	6.88192	0.550404
ENSMUSG00000074971	67606	Fibin	Q9CQS3	2745	2950	7342	4226	3474	4717	-0.121997	5.895	0.797468
ENSMUSG00000014077	56398	Chp1	P61022	12963	12344	15388	12386	11888	11764	0.0447919	7.63123	0.776822
ENSMUSG00000005802	22785	Slc30a4	A2AK40	4931	4839	6895	4864	4815	4723	0.0690227	6.32549	0.732429
ENSMUSG00000027206	12848	Cops2	Q3V3N6	8544	8798	11157	8578	8720	7855	0.0457425	7.09923	0.725631
ENSMUSG00000014355	17222	Anapc1	P53995	22618	25801	29358	24117	24389	22092	0.00821793	8.57871	0.953248
ENSMUSG00000027342	18538	Pcna	P17918	5514	7456	6930	6386	7568	5578	-0.0955151	6.69314	0.522619
ENSMUSG00000058793	110911	Cds2	A2AMQ5	11430	12071	14520	11051	11547	10516	0.0674665	7.44672	0.60015
ENSMUSG00000032966	14225	Fkbp1a	P26883	22852	24895	26449	25699	24790	22797	-0.107113	8.60277	0.433416
ENSMUSG00000038375	68728	Trp53inp2	Q8CFU8	11249	10626	14486	11577	10951	11363	-0.0356014	7.4354	0.814739
ENSMUSG00000016921	67996	Srsf6	Q3TWW8	8564	9900	11400	9137	9618	9072	-0.0313152	7.22307	0.833065
ENSMUSG00000017929	56336	B4galt5	Q3U7I0	8716	9645	8982	10207	10458	8806	-0.223921	7.17621	0.163512
ENSMUSG00000027519	19334	Rab22a	P35285	7695	7863	11885	7709	8146	8547	0.0210511	6.98349	0.882266
ENSMUSG00000019528	27357	Gyg	Q9R062	6243	5808	7031	6428	6368	5231	-0.0434551	6.52125	0.771046
ENSMUSG00000039286	72007	Fndc3b	A0A0R4J0H8	45017	44845	62716	44581	46220	49386	-0.0195031	9.49352	0.90177
ENSMUSG00000027665	18706	Pik3ca	P42337	8308	9114	12212	7885	8518	8664	0.0990042	7.0537	0.468082
ENSMUSG00000037270	229227	4932438A13Rik	A2AAE1	7785	9249	13709	6879	8281	9613	0.156644	7.04918	0.349762
ENSMUSG00000037225	14173	Fgf2	P15655	4705	4591	6725	4604	4489	5414	-0.00224694	6.20891	0.993244
ENSMUSG00000048332	108927	Lhfp	Q8BM86	8815	9264	15295	8464	9361	10810	0.0635462	7.31399	0.725008
ENSMUSG00000034349	70099	Smc4	Q8CG47	4128	5542	5873	4067	5152	5081	-0.013656	6.29543	0.950959
ENSMUSG00000027955	68659	Fam198b	Q3UPI1	18512	17490	18072	21384	18851	13926	-0.117057	8.16952	0.553401
ENSMUSG00000027996	20319	Sfrp2	P97299	1131	1613	8329	625	2205	2671	0.757584	5.36199	0.348919
ENSMUSG00000028082	27059	Sh3d19	Q91X43	5848	5853	8905	4883	5671	5996	0.168463	6.54266	0.266274
ENSMUSG00000004891	18008	Nes	Q6P5H2	6932	5908	3310	7230	5932	3615	-0.128611	6.35694	0.694496
ENSMUSG00000028059	16800	Arhgef2	H3BJ45	25675	26654	33167	26333	26433	25342	-0.00372773	8.65938	0.979325
ENSMUSG00000052310	30791	Slc39a1	Q9QZ03	20325	20649	25546	20928	20965	20171	-0.0326874	8.38466	0.812022
ENSMUSG00000038612	17210	Mcl1	P97287	16408	17519	21752	15880	16937	15888	0.0581558	7.99013	0.689964
ENSMUSG00000015749	66471	Anp32e	P97822	4029	4998	5244	4667	4992	4226	-0.0891474	6.23299	0.687991
ENSMUSG00000027879	20333	Sec22b	O08547	6372	6169	8121	6357	6420	6029	0.00118173	6.66447	0.992992
ENSMUSG00000008763	17156	Man1a2	P39098	13573	14037	18200	12166	12929	13516	0.108991	7.75055	0.488676
ENSMUSG00000042035	78908	Igsf3	Q6ZQA6	7206	7751	11364	7611	7719	7529	0.0555752	6.90041	0.688891
ENSMUSG00000027852	18176	Nras	Q3TMF4	8226	8972	10311	8849	8887	7797	-0.0223523	7.03959	0.864925
ENSMUSG00000027894	229706	Slc6a17	Q8BJI1	5989	9232	21890	9358	11027	11085	0.0379572	7.31722	0.893061
ENSMUSG00000014599	12977	Csf1	P07141	28244	29375	41118	22916	35030	39739	-0.128429	8.92444	0.501567
ENSMUSG00000032826	109676	Ank2	Q8C8R3	5993	6674	7041	6178	6181	4416	0.10947	6.44837	0.617821
ENSMUSG00000062006	68436	Rpl34	Q9D1R9	17062	18185	14938	19779	19014	7271	0.0234396	7.85889	0.94622
ENSMUSG00000078578	66105	Ube2d3	P61079	17490	18178	21495	18194	18339	15932	-0.00583436	8.07911	0.968286
ENSMUSG00000028163	18033	Nfkb1	P25799	6582	7541	9847	6079	6974	7419	0.0846737	6.75656	0.53703
ENSMUSG00000028430	230082	Nol6	Q8R5K4	5923	6192	7343	5726	6046	5608	0.0323567	6.56928	0.808508
ENSMUSG00000036241	67615	Ube2r2	Q6ZWZ2	10136	10193	12188	9780	10255	9499	0.00947879	7.26097	0.945931
ENSMUSG00000028480	384009	Glipr2	Q9CYL5	8078	9084	8634	9727	8754	7434	-0.124927	7.10498	0.472059
ENSMUSG00000028412	100434	Slc44a1	A2AMH3	7501	8238	12732	7866	8799	8508	0.0250913	7.02788	0.874125
ENSMUSG00000003032	16600	Klf4	F2YID5	5382	5504	8031	4665	5287	6255	0.0760624	6.5029	0.706566
ENSMUSG00000038172	69863	Ttc39b	Q8BYY4	6242	6253	11217	6164	6320	7611	0.0768619	6.72643	0.641779
ENSMUSG00000038024	329877	Dennd4c	A6H8H2	9083	9657	11944	8704	8926	8362	0.104914	7.10775	0.420898
ENSMUSG00000028618	56374	Tmem59	Q9QY73	16998	17122	23088	17015	16307	15889	0.0784697	8.02024	0.593139
ENSMUSG00000028559	100273	Osbpl9	Q5FWX7	8289	8228	10607	7829	7873	8103	0.0530747	6.96464	0.706955
ENSMUSG00000034210	230648	Efcab14	Q6PCQ6	5015	5307	7064	4807	4797	5242	0.0866396	6.27535	0.670289
ENSMUSG00000028691	18477	Prdx1	P35700	27328	30252	37400	28682	29822	29854	-0.0327241	8.8258	0.814469
ENSMUSG00000047675	20116	Rps8	P62242	34395	37771	42878	39098	39439	32997	-0.0841506	9.22086	0.609392
ENSMUSG00000033379	114143	Atp6v0b	Q3U889	5251	5458	5958	5423	5482	4963	-0.0535267	6.33308	0.774998
ENSMUSG00000028657	19063	Ppt1	O88531	6633	6423	8090	6507	6087	5705	0.076993	6.58627	0.579773
ENSMUSG00000028849	245877	Map7d1	A2AJI1	18551	17808	21821	17096	17923	18800	-0.0177063	8.1125	0.901971
ENSMUSG00000028796	54383	Phc2	Q9QWH1	7740	8936	9604	8544	8856	8346	-0.0987778	7.02679	0.472639
ENSMUSG00000028843	73723	Sh3bgrl3	Q91VW3	6707	7530	8490	6600	6656	7395	0.00598572	6.74251	0.964673
ENSMUSG00000028822	71817	Tmem50a	Q52KP1	8835	8118	10047	8262	8100	7779	0.0335057	6.97593	0.805955
ENSMUSG00000028673	71665	Fuca1	Q99LJ1	6248	6026	8261	5503	5470	6811	0.0672034	6.61888	0.704976
ENSMUSG00000028668	27224	Eloa	Q8CB77	6573	6591	8662	6220	6701	6573	0.0265654	6.66759	0.832628
ENSMUSG00000066036	69116	Ubr4	A2AN08	39549	46079	57440	38348	43175	44468	0.043329	9.35398	0.781519
ENSMUSG00000040761	56381	Spen	A2ADB1	7317	7853	11265	6897	7776	8555	0.039369	6.92107	0.791258
ENSMUSG00000006219	74202	Fblim1	Q71FD7	6540	6792	7049	6793	6827	5800	-0.0506875	6.6315	0.71333
ENSMUSG00000028583	14726	Pdpn	A8Y5F6	6671	6743	7382	6456	8212	5380	-0.0666099	6.64329	0.769139
ENSMUSG00000063524	13806	Eno1	P17182	68651	68764	64648	71075	76187	54402	-0.107343	10.0673	0.569245
ENSMUSG00000029048	67830	Rer1	Q9CQU3	7535	7719	9044	7938	7946	6796	-0.0287159	6.92931	0.831635
ENSMUSG00000029050	20481	Ski	B1AUF1	30383	31078	38429	26927	30942	28973	0.0695351	8.90035	0.640595
ENSMUSG00000041936	11603	Agrn	M0QWP1	10413	13907	16518	14004	14185	15007	-0.223953	7.72488	0.191763
ENSMUSG00000040274	12571	Cdk6	Q0VBK8	12799	14976	17533	13507	13618	14172	-0.00231612	7.73833	0.988035
ENSMUSG00000040407	100986	Akap9	E9QQ10	4263	4753	8226	3786	4392	5774	0.140285	6.19846	0.598955
ENSMUSG00000003161	109552	Sri	Q6P069	4907	4566	5424	4743	4642	4335	-0.00667525	6.24308	0.976639
ENSMUSG00000045294	231070	Insig1	Q8BGI3	3899	5668	4455	6115	5997	4531	-0.362417	6.28599	0.116441
ENSMUSG00000075703	28042	Selenoi	Q80TA1	5500	5884	7266	5901	6049	5676	-0.0532165	6.56014	0.700981
ENSMUSG00000029146	266781	Snx17	Q8BVL3	7233	7145	8476	7169	7001	6417	0.0226731	6.80659	0.848349
ENSMUSG00000005103	22388	Wdr1	O88342	42912	47819	52267	46782	47902	41470	-0.0563952	9.51106	0.722469
ENSMUSG00000029176	52206	Anapc4	Q3TM92	5563	5889	7114	6076	5716	5148	-0.000232531	6.52117	0.999143
ENSMUSG00000029174	57915	Tbc1d1	E9Q6L4	5720	6311	5214	6333	6390	5162	-0.160283	6.46022	0.373933
ENSMUSG00000047215	20005	Rpl9	P51410	26952	29888	33898	31145	30610	25573	-0.074033	8.86502	0.637398
ENSMUSG00000029247	67054	Paics	Q9DCL9	9973	11061	12358	11131	10989	9160	-0.0339655	7.39993	0.827919
ENSMUSG00000036256	29817	Igfbp7	E9Q5D9	26202	22063	33022	23231	21996	28125	0.00785612	8.56806	0.964209
ENSMUSG00000063015	12453	Ccni	Q8C7E2	18092	16421	20355	16855	16242	15354	0.0520962	8.05327	0.719865
ENSMUSG00000035325	69162	Sec31a	Q3UPL0	31728	32071	39288	32119	31790	29840	0.00542741	8.99339	0.969715
ENSMUSG00000058558	100503670	Rpl5	P47962	29473	30168	37062	33771	32030	27270	-0.0763063	8.96375	0.634598
ENSMUSG00000029502	269682	Golga3	E9QP99	9424	9479	13097	8943	9125	9477	0.0753195	7.17912	0.587246
ENSMUSG00000001098	330171	Kctd10	F8WGQ9	11369	11475	14116	10897	11280	12250	-0.0307482	7.54074	0.832959
ENSMUSG00000041697	12861	Cox6a1	P43024	6273	6682	7321	6677	6298	6071	-0.0362987	6.67016	0.775222
ENSMUSG00000018076	76199	Med13l	A0A0J9YUA8	16699	18694	26139	16627	18670	20394	-0.00337562	8.16831	0.982314
ENSMUSG00000029467	11938	Atp2a2	O55143	40767	44873	57574	40979	45390	43480	0.0025111	9.45748	0.986986
ENSMUSG00000038342	208104	Mlxip	G5E8D8	5190	6018	7586	5539	5637	6155	-0.0244552	6.47497	0.870381
ENSMUSG00000049550	56430	Clip1	Q922J3	6451	6372	8518	5417	5766	6060	0.169884	6.61093	0.371712
ENSMUSG00000029482	78894	Aacs	Q9D2R0	5518	6443	6257	6401	6322	5349	-0.109503	6.57579	0.45179
ENSMUSG00000029447	12466	Cct6a	P80317	13768	16071	16660	16857	16473	12126	-0.0914809	7.921	0.580512
ENSMUSG00000019179	17448	Mdh2	P08249	12621	13598	14343	13719	13417	11683	-0.0600134	7.70203	0.682025
ENSMUSG00000029710	13846	Ephb4	Q8C7S3	9776	10115	12568	9838	10073	9507	0.00827388	7.32448	0.955494
ENSMUSG00000039477	231861	Tnrc18	Q52KG0	40951	42361	57483	36167	41177	43899	0.0746049	9.39031	0.636723
ENSMUSG00000034021	100710	Pds5b	Q4VA53	5290	6074	7538	5444	6268	5588	-0.00969207	6.54658	0.944169
ENSMUSG00000029752	27053	Asns	Q61024	14235	16333	17490	16524	16223	13557	-0.0731828	7.95331	0.694352
ENSMUSG00000029860	22793	Zyx	Q62523	21405	23486	28138	25007	26006	25379	-0.19902	8.5577	0.172671
ENSMUSG00000029781	27055	Fkbp9	Q9Z247	38888	37351	43881	37853	35829	33134	0.0432199	9.18984	0.766055
ENSMUSG00000052337	76614	Immt	Q8CAQ8	7710	7984	9875	7602	8408	7458	-0.00884856	6.98287	0.945956
ENSMUSG00000049553	20019	Polr1a	O35134	5274	6239	7196	5910	6354	5844	-0.0869546	6.58458	0.523446
ENSMUSG00000053460	56316	Ggcx	B2RS80	5740	5421	7639	5641	5679	5612	0.0121302	6.52748	0.932966
ENSMUSG00000033769	75914	Exoc6b	A6H5Z3	6278	6360	8374	5635	6305	5920	0.0979347	6.62729	0.464724
ENSMUSG00000051343	52055	Rab11fip5	A0A0N4SW73	9111	9122	10583	8453	8493	7904	0.0864548	7.0346	0.531432
ENSMUSG00000051695	23983	Pcbp1	P60335	16888	17456	19829	17537	18227	15825	-0.0558858	8.10703	0.699309
ENSMUSG00000030082	53421	Sec61a1	P61620	31079	32396	37043	35698	34033	29284	-0.105654	9.0385	0.492527
ENSMUSG00000030102	16438	Itpr1	P11881	7658	7985	13858	6580	8506	8790	0.145873	7.07012	0.411645
ENSMUSG00000000441	110157	Raf1	Q99N57	6645	7068	8831	6513	6853	6392	0.0551707	6.75444	0.653321
ENSMUSG00000051331	12288	Cacna1c	Q01815	7832	8455	13569	6547	8390	9347	0.14212	7.09476	0.455261
ENSMUSG00000019210	11973	Atp6v1e1	P50518	7990	8058	9351	8063	7929	7138	0.00774585	6.90337	0.957152
ENSMUSG00000023456	21991	Tpi1	P17751	22160	20929	22913	21984	22925	18632	-0.0641338	8.41003	0.660566
ENSMUSG00000023191	14789	P3h3	Q8CG70	9509	8945	11999	7688	8229	8983	0.154442	7.06452	0.275094
ENSMUSG00000057666	14433	Gapdh	A0A0A0MQF6	85447	83611	88771	89724	90975	74172	-0.101972	10.4103	0.55349
ENSMUSG00000030342	12527	Cd9	P40240	8222	8648	9806	8063	7763	7258	0.0806513	7.01087	0.673114
ENSMUSG00000030224	20901	Strap	B2RUC7	11567	12766	14826	12440	12689	11617	-0.0397774	7.61924	0.779329
ENSMUSG00000068566	50918	Myadm	O35682	53081	55828	64822	58684	57194	57658	-0.12874	9.83735	0.430677
ENSMUSG00000052296	243819	Ppp6r1	Q7TSI3	10152	10988	13127	9824	10584	10168	0.0314212	7.31577	0.825703
ENSMUSG00000030432	19943	Rpl28	P41105	27518	28625	28790	29770	29621	23990	-0.0911955	8.78782	0.56119
ENSMUSG00000019370	12315	Calm3	P0DP26	31389	31668	35004	32004	32265	29414	-0.0580237	8.97137	0.689259
ENSMUSG00000023118	68188	Sympk	F8WJD4	10932	11372	11535	10786	10805	9599	-0.00167139	7.32882	0.991611
ENSMUSG00000062300	19294	Nectin2	P32507	5666	6377	10536	6935	7545	8300	-0.172908	6.80773	0.344771
ENSMUSG00000041037	210146	Irgq	Q8VIM9	6027	5913	6554	5553	5390	5264	0.0668089	6.4807	0.662318
ENSMUSG00000003380	14470	Rabac1	Q9Z0S9	8177	7944	8782	7890	7719	7232	0.00213276	6.95025	0.987631
ENSMUSG00000003363	18807	Pld3	O35405	14641	14507	14540	13703	13714	11684	0.0442016	7.66453	0.782863
ENSMUSG00000030603	23996	Psmc4	P54775	5436	6037	6389	6119	6126	5526	-0.117924	6.5499	0.402831
ENSMUSG00000030602	70584	Pak4	Q8BTW9	11784	12437	16639	12430	12991	13515	-0.0712848	7.63095	0.61738
ENSMUSG00000015165	15388	Hnrnpl	Q3UMT7	19181	21967	23430	21988	21607	18750	-0.0760519	8.3788	0.610117
ENSMUSG00000013921	76686	Clip3	B9EHT4	8290	7165	8879	7167	6891	6161	0.142843	6.82182	0.3016
ENSMUSG00000036751	110323	Cox6b1	P56391	6537	7013	7501	6747	7101	6102	-0.0463743	6.73456	0.716235
ENSMUSG00000011096	67605	Akt1s1	Q9D1F4	7904	7048	8045	7818	7083	6752	-0.0341343	6.8591	0.810431
ENSMUSG00000074129	22121	Rpl13a	P19253	36598	37037	42764	39697	39735	34557	-0.0964706	9.24111	0.542684
ENSMUSG00000002778	68137	Kdelr1	Q99JH8	9677	9225	10881	10118	9513	8788	-0.0584518	7.24888	0.68798
ENSMUSG00000030447	20430	Cyfip1	Q7TMB8	21643	23816	30434	22128	23207	21614	0.0425539	8.45124	0.752361
ENSMUSG00000005533	16001	Igf1r	E9QNX9	20601	19727	22886	19350	19617	19159	-0.00442406	8.30446	0.977076
ENSMUSG00000039202	54608	Abhd2	Q9QXM0	24997	23839	31525	24944	25905	20767	0.0336007	8.61789	0.823419
ENSMUSG00000030536	29875	Iqgap1	Q3TPD2	64447	68645	76722	65581	64517	61896	0.0002956	9.95299	0.998565
ENSMUSG00000030842	66508	Lamtor1	Q9CQ22	5742	5651	6237	6364	6006	4977	-0.0986508	6.44936	0.540799
ENSMUSG00000030894	12751	Tpp1	O89023	17720	16677	17723	17584	16061	12130	0.0707539	7.90619	0.680939
ENSMUSG00000031029	66085	Eif3f	Q3U8X1	14578	14339	15780	15056	14418	12005	-0.0139196	7.81158	0.932262
ENSMUSG00000035901	19347	Dennd5a	A0A0R4J1B6	17538	18165	22634	17534	18053	16693	0.0244703	8.08239	0.862076
ENSMUSG00000008683	267019	Rps15a	P62245	17004	18076	20373	19579	18676	15869	-0.0921768	8.17074	0.570113
ENSMUSG00000030655	233789	Smg1	Q8BKX6	14477	17477	23332	14338	15940	17749	0.0555769	7.97342	0.73212
ENSMUSG00000030884	67003	Uqcrc2	Q9DB77	6313	6521	7976	7065	6753	5562	-0.0286272	6.70537	0.824441
ENSMUSG00000052707	233833	Tnrc6a	Q3UHK8	6164	6965	9614	6285	6860	7284	0.00842321	6.72479	0.949245
ENSMUSG00000032777	233863	Gtf3c1	Q8K284	15353	16192	18733	14410	14603	13863	0.100202	7.89676	0.503577
ENSMUSG00000030782	21804	Tgfb1i1	Q62219	10921	11221	13992	11515	11500	11338	-0.0611417	7.51496	0.650483
ENSMUSG00000030934	18242	Oat	P29758	16606	17056	23269	15955	17835	17523	0.00959606	8.12156	0.94708
ENSMUSG00000031004	17345	Mki67	E9PVX6	6158	11544	11503	7638	10200	11588	-0.154762	7.29143	0.495818
ENSMUSG00000025487	23997	Psmd13	B2RT97	5692	6050	6461	6346	6329	5165	-0.0939432	6.56204	0.511845
ENSMUSG00000025503	21351	Taldo1	Q93092	9233	9541	12816	8698	9932	9568	0.024696	7.19671	0.868911
ENSMUSG00000025508	67186	Rplp2	P99027	22137	23948	23599	23606	24332	20772	-0.098299	8.51441	0.512267
ENSMUSG00000005534	16337	Insr	M4TKR7	8163	8408	12011	7916	7960	7589	0.140881	6.96988	0.321355
ENSMUSG00000040028	15568	Elavl1	P70372	9263	10358	11367	10480	10649	9108	-0.0921168	7.33527	0.546511
ENSMUSG00000039530	80286	Tusc3	Q8BTV1	4906	4720	6594	4993	4687	4948	0.0090889	6.32375	0.963699
ENSMUSG00000031595	68797	Pdgfrl	A0A0R4J0C9	1584	2106	8394	1692	2127	6586	-0.028908	5.94224	0.962453
ENSMUSG00000031561	23965	Tenm3	B7ZNJ5	10253	10847	18630	9179	9937	10153	0.281338	7.43221	0.275396
ENSMUSG00000031604	66234	Msmo1	Q9CRA4	4222	5601	4622	5991	5726	4177	-0.252396	6.25952	0.271958
ENSMUSG00000013033	330814	Adgrl1	Q80TR1	12467	13131	16448	12010	13496	13304	-0.0197574	7.63711	0.895931
ENSMUSG00000005161	21672	Prdx2	Q5M9N9	13315	13470	15148	13548	13107	10801	0.0384782	7.67891	0.794954
ENSMUSG00000031691	212999	Tnpo2	E9PV58	10556	10974	12664	10077	10147	10135	0.0423802	7.37956	0.781346
ENSMUSG00000031703	71927	Itfg1	Q99KW9	6756	6681	8221	6631	6413	6147	0.0433581	6.70931	0.73244
ENSMUSG00000047866	66887	Lonp2	Q8BK80	4660	4413	5664	4254	4519	4277	0.0437102	6.17886	0.854312
ENSMUSG00000055932	26383	Fto	Q8BGW1	8981	9347	9670	9094	9349	7338	-0.000375854	7.12873	0.998535
ENSMUSG00000031751	23802	Amfr	Q3TCI2	17498	18041	20963	16786	17305	16513	0.0302304	8.10878	0.828341
ENSMUSG00000017765	20498	Slc12a4	F8WIJ0	9853	9119	11863	9771	9213	9339	-0.00988399	7.26698	0.947265
ENSMUSG00000061048	12560	Cdh3	P10287	7056	9014	7700	10185	9482	6835	-0.272078	6.98221	0.296489
ENSMUSG00000003847	54446	Nfat5	Q3UZ77	14677	15621	27016	13747	15308	18519	0.106627	7.96858	0.559575
ENSMUSG00000040010	20539	Slc7a5	Q9Z127	25353	29015	30260	30088	29585	23922	-0.106843	8.82014	0.719831
ENSMUSG00000006589	11821	Aprt	P08030	5356	5976	6197	5702	5928	5048	-0.0516544	6.48768	0.734211
ENSMUSG00000031918	77116	Mtmr2	Q6P572	5187	5772	7311	5636	5665	5272	0.00236752	6.49213	0.987541
ENSMUSG00000004098	53867	Col5a3	Q9JLI2	15221	14519	19175	16434	13946	15576	-0.0461835	7.96047	0.833529
ENSMUSG00000032185	59035	Carm1	Q9WVG6	6502	6882	8117	6586	7328	6517	-0.0565775	6.76788	0.630352
ENSMUSG00000003402	19089	Prkcsh	O08795	13177	12669	15635	12234	12768	13025	-0.00499005	7.68971	0.975799
ENSMUSG00000031963	73230	Bmper	Q8CJ69	3487	3088	5137	2823	3286	4689	-0.0346371	5.92314	0.927241
ENSMUSG00000023186	67776	Vwa5a	Q99KC8	12312	12435	16160	11657	11998	10781	0.113194	7.51173	0.391945
ENSMUSG00000015656	15481	Hspa8	P63017	100650	104135	124799	107202	108542	93113	-0.0364501	10.7013	0.82057
ENSMUSG00000032012	58235	Nectin1	Q9JKF6	6674	6160	5777	5400	5830	6031	-0.00138483	6.56552	0.994855
ENSMUSG00000032086	23821	Bace1	P56818	8773	8959	13396	7968	8984	9723	0.0749294	7.2088	0.636378
ENSMUSG00000034908	214597	Sidt2	Q8CIF6	17268	16089	19205	16765	15993	15363	0.0012159	8.02845	0.994068
ENSMUSG00000039542	17967	Ncam1	A0A0A6YY47	27648	26537	30220	29124	29390	29168	-0.179415	8.75126	0.374824
ENSMUSG00000032050	19684	Rdx	P26043	13325	14937	18440	13488	14250	13393	0.0464851	7.81762	0.748075
ENSMUSG00000032733	235406	Snx33	Q4VAA7	6092	6185	7849	5946	6109	5696	0.0470285	6.59889	0.725448
ENSMUSG00000035914	102657	Cd276	A6MDC5	8066	8329	10488	8520	8895	7331	-0.0136372	7.05956	0.919947
ENSMUSG00000032280	21887	Tle3	Q08122	9336	9664	12074	10055	9947	9639	-0.0662892	7.23527	0.696087
ENSMUSG00000032244	14155	Fem1b	Q9Z2G0	11046	12183	13547	12304	11986	11133	-0.0746305	7.48982	0.631155
ENSMUSG00000040524	214812	Zfp609	Q8BZ47	4984	5338	7432	4989	5261	5750	0.00510813	6.35931	0.978902
ENSMUSG00000011958	12175	Bnip2	Q91VL0	8288	8806	12079	8273	8442	8837	0.0481031	7.06473	0.72235
ENSMUSG00000032217	93836	Rnf111	Q99ML9	7434	7315	9639	7226	7275	7192	0.032973	6.82404	0.779989
ENSMUSG00000032199	28015	Polr2m	Q6P6I6	9189	9473	13003	8875	9750	9181	0.0469969	7.25017	0.741015
ENSMUSG00000007656	59046	Arpp19	E9Q827	4907	5043	6101	5317	5176	4531	-0.035433	6.34204	0.854374
ENSMUSG00000042688	50772	Mapk6	Q61532	9983	10804	13469	11443	10902	10769	-0.0876752	7.39109	0.557861
ENSMUSG00000040433	245007	Zbtb38	Q3LR78	6641	6011	8624	5908	6419	7342	-0.0261516	6.65824	0.863325
ENSMUSG00000032555	235559	Topbp1	Q6ZQF0	4762	6728	7409	5615	6602	6312	-0.109964	6.6177	0.452654
ENSMUSG00000032560	235567	Dnajc13	G3X922	15649	17035	21223	16202	16893	16209	-0.00755931	7.99325	0.95854
ENSMUSG00000032580	83486	Rbm5	Q91YE7	5154	5268	7478	4865	5264	5332	0.0679851	6.33922	0.714993
ENSMUSG00000039952	13138	Dag1	Q544G5	28300	26133	32366	25041	26009	25847	0.0463027	8.72279	0.744976
ENSMUSG00000098973	102465959	Mir6236		50298	34940	25066	53643	36496	25998	-0.1535	9.30159	0.60132
ENSMUSG00000036057	104831	Ptpn23	Q6PB44	9567	10250	11347	10092	10593	9443	-0.0777282	7.25475	0.579986
ENSMUSG00000044791	235626	Setd2	E9Q5F9	9169	10069	14707	8767	9786	10458	0.0772367	7.25307	0.616137
ENSMUSG00000032437	68292	Stt3b	A0A0R4J0D3	23093	24935	27877	23784	25011	22147	-0.0298993	8.57694	0.822039
ENSMUSG00000032518	16785	Rpsa	P14206	65143	75264	78541	81019	77922	62234	-0.139578	10.1996	0.460762
ENSMUSG00000025794	67115	Rpl14	Q9CR57	26685	28290	31993	30226	30217	24876	-0.0992319	8.82574	0.502173
ENSMUSG00000025240	83493	Sacm1l	Q9EP69	6371	6725	9111	6587	6469	6361	0.0523941	6.72718	0.681491
ENSMUSG00000031167	19652	Rbm3	Q545K5	10533	10788	11698	13036	11337	9453	-0.15774	7.47504	0.292085
ENSMUSG00000016319	11740	Slc25a5	P51881	15399	17164	18823	17308	17777	15087	-0.0927122	8.0589	0.530371
ENSMUSG00000031095	72584	Cul4b	A2A432	5009	5565	6224	5544	5469	4775	-0.0393713	6.41255	0.806419
ENSMUSG00000031103	56501	Elf4	Q9Z2U4	5669	6381	7954	5670	5954	6051	0.0401445	6.52376	0.782063
ENSMUSG00000008682	110954	Rpl10	A2AM97	42395	43554	48992	45319	44825	36392	-0.0321336	9.42336	0.849538
ENSMUSG00000031229	22589	Atrx	Q61687	10547	11684	17121	9539	10794	12378	0.115887	7.43295	0.489517
ENSMUSG00000031232	67075	Magt1	A2ADH1	8401	9094	11510	8326	9105	8373	0.032058	7.13972	0.810584
ENSMUSG00000051323	279653	Pcdh19	Q80TF3	17237	17127	11822	16129	16262	10300	0.0232287	7.87881	0.918466
ENSMUSG00000047045	209497	Tmem164	A2AH99	10659	11969	14887	13359	11862	10690	-0.0743791	7.49907	0.653364
ENSMUSG00000024908	52036	Ppp6r3	Q922D4	7511	8045	10707	7823	7947	7925	0.00767829	6.94558	0.954052
ENSMUSG00000003948	67468	Mmd	Q9CQY7	5490	5295	5882	5229	5042	5472	-0.0417351	6.32767	0.830385
ENSMUSG00000022314	19357	Rad21	Q3TG35	8630	10495	11443	9620	10035	9092	-0.0426422	7.26647	0.781271
ENSMUSG00000027597	269378	Ahcy	P50247	4350	5005	4178	5724	4778	3344	-0.142463	6.20627	0.596083
ENSMUSG00000015733	12343	Capza2	P47754	14065	16079	20238	15276	15541	14573	0.0114038	7.88092	0.938377
ENSMUSG00000062397	68036	Zfp706	B2RVQ7	6418	6508	7839	6330	6281	5800	0.0432189	6.64592	0.729268
ENSMUSG00000005886	17978	Ncoa2	E9PV80	6132	6552	9064	5550	6439	6559	0.086198	6.62986	0.526993
ENSMUSG00000025935	72265	Tram1	Q4FK14	13417	14975	17957	14634	15178	13483	-0.0356395	7.85278	0.809632
ENSMUSG00000026064	19243	Ptp4a1	B9EKL6	5311	5688	6616	5754	5710	5020	-0.0342214	6.44848	0.824352
ENSMUSG00000042197	98403	Zfp451	Q8C0P7	5970	7083	8945	6849	6916	6727	-0.039042	6.72275	0.759459
ENSMUSG00000026069	17082	Il1rl1	P14719	10220	11929	7620	7134	12124	6699	0.108523	7.22318	0.82267
ENSMUSG00000041763	22019	Tpp2	Q64514	9417	9924	11792	9360	9558	8705	0.0415941	7.22294	0.766195
ENSMUSG00000026043	12825	Col3a1	P08121	507096	440320	1074409	385092	465525	643721	0.255853	13.0836	0.379447
ENSMUSG00000025986	227059	Slc39a10	Q6P5F6	6201	5872	7128	5905	6418	5759	-0.040532	6.5436	0.767604
ENSMUSG00000051223	66882	Bzw1	Q9CQC6	25806	28721	32854	28564	28378	24682	-0.0320876	8.76431	0.81678
ENSMUSG00000026028	70827	Trak2	Q6P9N8	6967	7887	10986	7293	7628	8437	-0.0019856	6.93102	0.988683
ENSMUSG00000025967	55949	Eef1b2	O70251	24547	25409	26249	27658	26940	22046	-0.127833	8.6414	0.404563
ENSMUSG00000006304	76709	Arpc2	Q9CVB6	27144	27479	33917	26499	27491	26532	0.00460989	8.71778	0.972601
ENSMUSG00000026209	13437	Dnpep	Q3TVK3	5492	5238	5362	5552	5275	4315	-0.0274943	6.33599	0.891299
ENSMUSG00000026249	20720	Serpine2	Q07235	16658	14467	23776	16392	15721	18418	-0.0283433	8.01054	0.9012
ENSMUSG00000026159	15463	Agfg1	Q8K2K6	7898	8618	10842	8549	8727	8952	-0.0769838	7.06943	0.563754
ENSMUSG00000026223	64294	Itm2c	Q91VK4	27620	24898	29497	24326	23513	22194	0.104059	8.55395	0.502866
ENSMUSG00000044783	212427	A730008H23Rik	Q6PG16	5001	7111	5671	5656	6665	6405	-0.191665	6.5304	0.334996
ENSMUSG00000036206	98402	Sh3bp4	Q921I6	6254	6580	9042	6413	6579	7039	-0.0158296	6.69831	0.902193
ENSMUSG00000026305	16978	Lrrfip1	Q3UZ39	11763	12228	12988	13050	13090	9466	-0.0658482	7.5101	0.694575
ENSMUSG00000026313	208727	Hdac4	Q6NZM9	6131	6617	9129	6359	6344	6939	0.0107351	6.72064	0.944806
ENSMUSG00000004451	64143	Ralb	Q8CCG5	6314	6589	7284	6243	6327	6107	-0.0139467	6.61016	0.914701
ENSMUSG00000020423	12227	Btg2	Q04211	5318	5301	6962	5198	4805	5183	0.0738569	6.32696	0.731723
ENSMUSG00000026456	72017	Cyb5r1	Q9DB73	11524	11935	17204	12330	12737	12316	-0.0234341	7.60035	0.898919
ENSMUSG00000042207	75605	Kdm5b	Q80Y84	19136	18186	23071	19041	18159	15037	0.0792998	8.11246	0.608186
ENSMUSG00000048096	93689	Lmod1	F8VPR1	7797	7887	11565	7349	8019	8882	0.0220474	7.04321	0.884955
ENSMUSG00000041879	226432	Ipo9	E9QKZ2	15854	18166	20914	17138	18163	19198	-0.122516	8.1539	0.411676
ENSMUSG00000023150	117198	Ivns1abp	Q920Q8	6443	7877	9950	7102	7973	7242	-0.0207558	6.90378	0.885625
ENSMUSG00000043019	66967	Edem3	Q2HXL6	9675	9799	13503	8940	9399	10015	0.0765946	7.24081	0.606068
ENSMUSG00000008475	67771	Arpc5	Q9CPW4	17201	18339	21010	16946	17327	15608	0.0522097	8.03516	0.712865
ENSMUSG00000042699	13211	Dhx9	A0A087WPL5	12557	14714	17337	13531	14546	13918	-0.048484	7.76592	0.737308
ENSMUSG00000040782	26374	Cop1	Q9R1A8	7907	8542	11051	8114	8620	8210	0.00218245	7.06524	0.987417
ENSMUSG00000026586	18933	Prrx1	G3UZ44	50777	49602	64193	46055	48832	48598	0.0635177	9.61109	0.681266
ENSMUSG00000026667	16589	Uhmk1	P97343	14446	14811	17498	13605	14172	13247	0.0591567	7.75608	0.70584
ENSMUSG00000058076	66052	Sdhc	Q9CZB0	6255	6477	7362	6815	6408	5770	-0.0458881	6.65815	0.720762
ENSMUSG00000026553	12847	Copa	Q8BTF0	46067	46894	56164	46709	47217	43131	-0.00821841	9.51638	0.958172
ENSMUSG00000026547	21346	Tagln2	Q9WVA4	20813	23361	24633	26384	26738	23298	-0.276485	8.58647	0.0497789
ENSMUSG00000057335	545389	Cep170	H7BX26	10614	11054	15264	10379	11035	11424	0.0270297	7.42412	0.856856
ENSMUSG00000026494	269152	Kif26b	B0G0X9	30267	31128	56015	31348	34088	42796	-0.0465467	9.11371	0.816715
ENSMUSG00000038855	320404	Itpkb	B2RXC2	5986	6100	8074	5321	5842	5335	0.152231	6.48336	0.290871
ENSMUSG00000026496	11545	Parp1	Q921K2	5490	6432	7231	5410	6138	5626	0.025666	6.49313	0.863792
ENSMUSG00000026499	170760	Acbd3	A0A0R4J079	6913	7046	9409	7000	6970	7193	0.00394026	6.7965	0.974014
ENSMUSG00000022995	13800	Enah	A0A0A6YW06	14963	15048	19226	14781	15191	15418	-0.0176635	7.91675	0.91114
ENSMUSG00000046836	71678	Brox	Q8K2Q7	5517	5675	7296	4809	5061	5307	0.147871	6.34662	0.415977
ENSMUSG00000026623	226856	Lpgat1	E9QL80	10686	12105	18016	11059	11493	13370	0.0306897	7.60757	0.860591
ENSMUSG00000019820	22288	Utrn	E9Q6R7	24656	24909	33676	20765	23337	26818	0.0905824	8.61342	0.552138
ENSMUSG00000039910	17684	Cited2	O35740	4382	4452	5759	3433	4099	4733	0.113198	6.10734	0.689841
ENSMUSG00000037608	72567	Bclaf1	Q8K019	8732	9240	13502	8758	9320	9938	0.0201996	7.2054	0.893166
ENSMUSG00000019998	53331	Stx7	Q8BH40	6128	5825	7363	5720	5599	5580	0.0613785	6.48982	0.681081
ENSMUSG00000019978	13822	Epb41l2	O70318	13848	14325	17260	13078	13767	12931	0.0605115	7.72024	0.669988
ENSMUSG00000019777	15182	Hdac2	A0A0R4J008	6874	7659	9011	7691	7421	6927	-0.037904	6.87487	0.76818
ENSMUSG00000019843	14360	Fyn	P39688	6950	6910	8297	6874	6930	7130	-0.0483395	6.76142	0.686245
ENSMUSG00000019841	19714	Rev3l	Q61493	4059	4751	7579	3503	4195	4875	0.22264	6.158	0.395016
ENSMUSG00000019818	53599	Cd164	Q9R0L9	20422	20559	24308	21772	21399	18475	-0.0452342	8.36046	0.743892
ENSMUSG00000019802	140740	Sec63	Q8VHE0	10279	10436	15361	10272	10761	12369	-0.036021	7.48098	0.829314
ENSMUSG00000023068	52014	Nus1	Q99LJ8	9488	10161	13005	9111	9672	9512	0.0689943	7.27529	0.6431
ENSMUSG00000019920	110829	Lims1	Q9D7B2	17906	20381	26681	20975	20400	21130	-0.0871306	8.32824	0.531025
ENSMUSG00000003226	19386	Ranbp2	Q9ERU9	20227	22737	28658	19501	21354	20785	0.0778565	8.38927	0.569237
ENSMUSG00000019916	18451	P4ha1	E9Q7B0	19291	17344	23566	18110	18818	18425	-0.0125021	8.17567	0.929759
ENSMUSG00000020078	30930	Vps26a	P40336	6043	6267	7736	6072	6365	5800	0.00356653	6.57419	0.979411
ENSMUSG00000020075	56200	Ddx21	Q6PCP0	10550	12037	15342	11931	12745	12084	-0.0947662	7.55885	0.481459
ENSMUSG00000009681	110279	Bcr	A2RRK7	5124	4970	5566	5130	5030	4370	-0.0145713	6.28618	0.943381
ENSMUSG00000033444	74392	Specc1l	A0A0R4J0J8	7592	7743	11125	7086	7515	7803	0.0956524	6.90717	0.47848
ENSMUSG00000000902	20587	Smarcb1	Q3UDA4	4534	5052	5886	5051	5341	4753	-0.101004	6.32951	0.589538
ENSMUSG00000020265	20610	Sumo3	Q9Z172	7150	7771	9281	7484	7671	7107	-0.0123756	6.89131	0.923931
ENSMUSG00000061032	18114	Rrp1	P56183	7601	8243	9338	7604	7886	7525	0.000443208	6.91109	0.997521
ENSMUSG00000032714	71709	Syde1	G3X960	6515	7171	9520	7064	6972	7783	-0.0541404	6.85565	0.702677
ENSMUSG00000075706	625249	Gpx4	O70325	11707	12299	13013	12117	11922	10691	-0.0306356	7.52659	0.825927
ENSMUSG00000003068	20869	Stk11	Q9WTK7	5735	6039	6911	5447	5790	5515	0.0288781	6.50071	0.838779
ENSMUSG00000035621	59090	Midn	Q3TPJ7	12857	13215	15367	13536	13449	12592	-0.0623046	7.71114	0.660292
ENSMUSG00000035478	17192	Mbd3	Q9Z2D8	5246	5959	6318	5561	5791	5300	-0.0528995	6.46355	0.724324
ENSMUSG00000020167	21423	Tcf3	E9PWE2	8417	9664	10455	8816	9348	8042	-0.00475731	7.13907	0.974876
ENSMUSG00000020198	11776	Ap3d1	O54774	16106	16372	19436	15835	15436	14943	0.0378556	7.92994	0.798425
ENSMUSG00000004937	52551	Sgta	Q8BJU0	6199	6302	6998	6402	6147	5499	-0.0130451	6.59229	0.924873
ENSMUSG00000035011	16969	Zbtb7a	O88939	10306	10210	13638	9096	9930	11117	0.041789	7.30354	0.78653
ENSMUSG00000034902	18717	Pip5k1c	O70161	10807	11729	14117	10478	10742	10951	0.0538029	7.40894	0.715705
ENSMUSG00000020256	216188	Aldh1l2	Q8K009	12297	13429	18927	12962	13704	13018	0.0248115	7.76653	0.929304
ENSMUSG00000020048	22027	Hsp90b1	P08113	38449	41737	55507	38880	42916	42814	-0.0183064	9.33451	0.905576
ENSMUSG00000060904	104303	Arl1	P61211	10037	10213	13877	10169	10412	10099	0.0140189	7.36895	0.923134
ENSMUSG00000019951	75089	Uhrf1bp1l	A2RSJ4	7913	7762	10327	7087	7524	7675	0.085746	6.936	0.561993
ENSMUSG00000019975	67454	Ikbip	E9QMH7	6636	6593	9955	6663	6710	7551	0.000242586	6.80447	0.999395
ENSMUSG00000019929	13179	Dcn	P28654	14000	20044	64356	16160	25053	37118	0.105382	8.66298	0.813391
ENSMUSG00000036446	17022	Lum	P51885	5769	7718	17751	5716	8245	9743	0.204606	7.08723	0.472323
ENSMUSG00000074748	382423	Atxn7l3b	Q3UD01	10136	11040	13847	10491	10810	9803	0.0349045	7.3924	0.814564
ENSMUSG00000020132	216344	Rab21	P35282	7991	7396	9821	7508	7245	7699	0.0326612	6.88323	0.812357
ENSMUSG00000020140	14160	Lgr5	Q9Z1P4	5575	6578	34748	4063	8667	16524	0.427522	7.53351	0.517097
ENSMUSG00000020184	17246	Mdm2	P23804	7478	7113	9181	6549	7003	7060	0.0728458	6.81351	0.637313
ENSMUSG00000034602	67074	Mon2	Q80TL7	11643	12639	16354	11695	12415	11627	0.0467001	7.55589	0.725983
ENSMUSG00000006728	12567	Cdk4	P30285	16694	18861	19364	19477	19337	15275	-0.100723	8.15313	0.515611
ENSMUSG00000040462	216440	Os9	Q8K2C7	12084	11471	13813	11069	10849	10764	0.0653871	7.43135	0.673879
ENSMUSG00000025410	69654	Dctn2	Q3TPZ5	10721	10278	11823	10393	9834	9480	0.0188623	7.3197	0.899521
ENSMUSG00000061315	17938	Naca	P70670	15763	15811	18567	17067	16501	13778	-0.0444004	7.98096	0.771618
ENSMUSG00000071072	56351	Ptges3	Q9R0Q7	11794	13351	14106	14368	14121	11328	-0.145582	7.69512	0.33677
ENSMUSG00000040043	56516	Rbms2	E9Q7G6	15050	14783	19355	15439	15795	14205	-0.0200926	7.93226	0.892907
ENSMUSG00000025369	68094	Smarcc2	Q3UID0	10792	10859	15091	10162	10998	11667	0.0210164	7.4332	0.893806
ENSMUSG00000090841	17904	Myl6	A0A1W2P7Q9	22496	22441	23190	23593	23947	20874	-0.12442	8.47732	0.378663
ENSMUSG00000025355	58223	Mmp19	Q3UW97	4141	4355	7152	4590	4578	4833	0.00420952	6.18688	0.986501
ENSMUSG00000025354	74330	Dnajc14	Q921R4	5376	5635	7285	5370	5474	5463	0.0283747	6.42508	0.858422
ENSMUSG00000034543	74522	Morc2a	Q69ZX6	5913	6532	8381	6384	6515	6365	-0.0268358	6.6458	0.842844
ENSMUSG00000034354	74302	Mtmr3	B1ATD5	8744	9220	11919	8647	8634	8578	0.0707193	7.09419	0.585854
ENSMUSG00000009073	18016	Nf2	P46662	6636	6675	8998	6393	6717	7286	-0.0101876	6.73896	0.937507
ENSMUSG00000034201	78926	Gas2l1	Q9D2H3	6680	6901	7526	6323	6149	6447	0.0322688	6.6732	0.815691
ENSMUSG00000020484	22433	Xbp1	O35426	8396	8868	11439	8983	8714	8398	-0.000202768	7.12477	0.999085
ENSMUSG00000002741	56418	Ykt6	Q9CQW1	12438	13302	15699	13244	12759	11740	0.00335738	7.61556	0.981397
ENSMUSG00000053838	209586	Nudcd3	B0FTY3	5206	5469	5938	5908	5620	5807	-0.187338	6.43811	0.277908
ENSMUSG00000020456	18293	Ogdh	Q60597	15024	15281	18765	15048	15335	14131	0.0088073	7.89934	0.952827
ENSMUSG00000071866	268373	Ppia	P17742	31013	34292	36889	36597	36366	30720	-0.146416	9.06841	0.331956
ENSMUSG00000020152	66713	Actr2	P61161	38696	40125	48982	39055	39502	37823	0.00242111	9.24818	0.986797
ENSMUSG00000042363	216551	Lgalsl	Q8VED9	6504	7034	14604	5648	7377	10347	0.0894932	7.00983	0.707935
ENSMUSG00000020460	78294	Rps27a	P62983	19896	21321	23534	22977	22126	18228	-0.0937838	8.38151	0.533238
ENSMUSG00000057113	18148	Npm1	Q5SQB7	25288	28141	30595	28816	28579	22586	-0.0548129	8.73416	0.719016
ENSMUSG00000018846	211347	Pank3	Q5SXA7	13036	15004	17677	15400	15135	13432	-0.0779289	7.80936	0.593111
ENSMUSG00000019189	74315	Rnf145	Q3UTM8	6063	6397	7782	5637	5954	5530	0.108769	6.5648	0.42292
ENSMUSG00000006169	216705	Clint1	Q3UPG6	11970	11931	14975	11585	11866	11486	0.0212685	7.51355	0.870655
ENSMUSG00000020346	17308	Mgat1	P27808	11446	12097	14769	11012	11579	11601	0.0302121	7.52467	0.817974
ENSMUSG00000036644	76795	Tbc1d9b	Q5SVR0	12478	11426	15060	10981	11369	11255	0.0810068	7.52464	0.557812
ENSMUSG00000050567	103806	Maml1	Q6T264	6738	7389	10268	7235	7320	7645	-0.00947669	6.85011	0.946427
ENSMUSG00000007850	59013	Hnrnph1	Q3TNG9	5367	6648	7142	6835	6497	5989	-0.143715	6.61452	0.347203
ENSMUSG00000020349	19052	Ppp2ca	P63330	11663	13036	15740	12860	12907	11729	-0.0258278	7.63661	0.852751
ENSMUSG00000036275	213673	9530068E07Rik	Q3U339	21442	19848	25314	19356	19342	19455	0.0648906	8.30396	0.644101
ENSMUSG00000018593	20692	Sparc	Q5NCU4	344032	341035	523698	379897	374388	397861	-0.0792746	12.5196	0.624911
ENSMUSG00000048076	11840	Arf1	P84078	29107	30037	34828	30265	30576	27402	-0.0373863	8.88153	0.787712
ENSMUSG00000042650	268420	Alkbh5	Q3TSG4	15980	16781	20800	16390	16241	15080	0.0327747	7.9724	0.831933
ENSMUSG00000002812	14248	Flii	Q9JJ28	16479	16857	19689	15540	16084	15888	0.0292255	8.00469	0.846736
ENSMUSG00000004798	29869	Ulk2	Q3UG39	9756	10237	13476	9130	9611	9233	0.120158	7.22839	0.390787
ENSMUSG00000042331	432572	Specc1	A0A0J9YUR2	8557	8604	9512	8155	8436	8318	-0.0258151	7.01201	0.867222
ENSMUSG00000019505	22187	Ubb	P0CG49	26730	26005	32434	25639	25125	24603	0.0449382	8.67919	0.737814
ENSMUSG00000018217	18858	Pmp22	P16646	9193	10011	12482	8589	10163	9482	0.0305936	7.20579	0.843495
ENSMUSG00000033066	14457	Gas7	Q3U432	3694	4297	5675	4514	4741	3183	-0.00437329	6.07065	0.991104
ENSMUSG00000018736	83431	Ndel1	Q9ERR1	6756	7030	9152	6684	6621	6763	0.0547461	6.7713	0.64606
ENSMUSG00000018765	23879	Fxr2	Q6P5B5	6287	6367	7848	6093	6044	6342	0.0166829	6.6377	0.898547
ENSMUSG00000059796	13681	Eif4a1	Q3TLL6	37635	41985	45111	43685	42376	37015	-0.106976	9.32665	0.48381
ENSMUSG00000005204	80886	Senp3	Q9EP97	5653	5548	6742	5830	5724	5440	-0.0513551	6.48894	0.717252
ENSMUSG00000005198	20020	Polr2a	P08775	23767	25309	31282	23732	24702	23105	0.0332236	8.55886	0.804755
ENSMUSG00000051790	216856	Nlgn2	Q69ZK9	6789	6375	8779	5512	6588	6081	0.135504	6.61651	0.385505
ENSMUSG00000018567	56486	Gabarap	Q9DCD6	21660	20159	22692	22855	21426	17210	-0.0512045	8.34219	0.732124
ENSMUSG00000018286	19175	Psmb6	Q60692	5707	6448	6466	6232	6141	5325	-0.0487248	6.54931	0.731793
ENSMUSG00000020821	16562	Kif1c	O35071	24314	24242	30387	22443	23910	24365	0.0255165	8.5713	0.857599
ENSMUSG00000040463	18432	Mybbp1a	Q3U2W2	16159	18000	20726	17390	18838	16216	-0.0649496	8.10999	0.64994
ENSMUSG00000020790	11736	Ankfy1	Q810B6	15770	17173	20659	15333	16817	15754	0.0286646	7.96996	0.844076
ENSMUSG00000020745	18472	Pafah1b1	P63005	22605	24472	32763	23071	23671	24226	0.0279464	8.57774	0.837007
ENSMUSG00000020850	192159	Prpf8	Q3UNG1	33418	37132	44113	34708	36775	33061	0.000115296	9.12598	0.999439
ENSMUSG00000017781	18738	Pitpna	P53810	14414	14544	17253	13160	14455	14782	-0.00556429	7.82498	0.973856
ENSMUSG00000020849	22627	Ywhae	P62259	28553	32255	34583	31758	32122	28505	-0.0805098	8.92383	0.570342
ENSMUSG00000020846	76566	Rflnb	Q5SVD0	6484	6090	5583	6469	4981	5242	0.0111293	6.48819	0.952944
ENSMUSG00000017291	216965	Taok1	B2RX66	23198	24774	33334	21773	23557	24508	0.077556	8.53571	0.570223
ENSMUSG00000017615	21927	Tnfaip1	O70479	10590	11280	12805	11300	11250	10710	-0.0686538	7.44981	0.602418
ENSMUSG00000020716	18015	Nf1	Q04690	16615	18597	22713	16509	18146	17803	0.00673826	8.09555	0.962106
ENSMUSG00000017428	69077	Psmd11	Q3UWW9	8510	8886	10602	9032	8582	8407	-0.0260805	7.1179	0.842156
ENSMUSG00000035152	71770	Ap2b1	Q5SWR1	24204	26348	27709	25405	25576	22584	-0.0344071	8.57674	0.801077
ENSMUSG00000018481	66884	Appbp2	Q9DAX9	7151	7806	9653	7361	7500	7329	0.0131994	6.86392	0.921097
ENSMUSG00000034297	327987	Med13	Q5SWW4	12872	14510	20939	12737	14073	14723	0.0689024	7.78463	0.658433
ENSMUSG00000018171	75909	Vmp1	Q99KU0	8314	8307	11999	9140	8166	9336	-0.0417967	7.10867	0.768461
ENSMUSG00000057522	20747	Spop	Q6ZWS8	12620	13287	18324	12137	13794	14458	-0.011814	7.71703	0.93907
ENSMUSG00000038615	18023	Nfe2l1	Q3V3M1	33985	32731	46762	30548	32370	35958	0.0567234	9.02936	0.714145
ENSMUSG00000001440	16211	Kpnb1	P70168	46320	53096	55252	52719	54992	47340	-0.128476	9.6604	0.425766
ENSMUSG00000001441	19155	Npepps	Q11011	12484	12450	15388	12401	12812	12113	-0.0201421	7.59764	0.878692
ENSMUSG00000018547	108083	Pip4k2b	Q3UJ95	8564	9031	11235	8064	8822	8737	0.0351728	7.08133	0.793118
ENSMUSG00000017404	19921	Rpl19	A2A547	16441	17839	18577	18270	18448	15372	-0.101218	8.09218	0.494292
ENSMUSG00000004040	20848	Stat3	Q6GU23	18011	17757	25697	18414	18375	19825	-0.02527	8.20349	0.864437
ENSMUSG00000078652	19192	Psme3	P61290	7437	8067	9627	8173	8232	7703	-0.0729564	6.99548	0.578674
ENSMUSG00000020923	21429	Ubtf	A2AWT6	7986	8581	10473	7446	8021	8076	0.0651314	7.00391	0.640991
ENSMUSG00000018677	68066	Slc25a39	Q14BQ5	8398	8710	9822	8309	8383	8041	-0.00434921	7.05453	0.974606
ENSMUSG00000034187	18195	Nsf	P46460	5762	6150	7796	5706	6053	6162	-7.21514e-05	6.58577	0.999886
ENSMUSG00000020700	26406	Map3k3	Q61084	7792	8478	10739	7161	8404	7812	0.0714653	6.95135	0.593535
ENSMUSG00000078622	67163	Ccdc47	Q0VBU4	5214	5243	7711	4973	5297	5690	0.0411225	6.38133	0.816578
ENSMUSG00000040430	71795	Pitpnc1	Q8K4R4	4019	3949	4744	3133	3456	3423	0.215332	5.88891	0.641862
ENSMUSG00000020612	19084	Prkar1a	Q9DBC7	34968	36054	43024	35634	34802	33095	0.00876493	9.08464	0.950205
ENSMUSG00000034566	71679	Atp5h	Q9DCX2	5348	5623	6366	5354	5607	4925	-0.000978199	6.42455	0.995672
ENSMUSG00000020737	15374	Jpt1	P97825	7105	8594	7852	8282	7840	6672	-0.0715831	6.92116	0.647718
ENSMUSG00000020823	74136	Sec14l1	A8Y5H7	13267	14226	17460	12702	13239	13170	0.0659207	7.68735	0.656991
ENSMUSG00000025575	76025	Cant1	Q8VCF1	5418	5315	6754	5049	5222	5090	0.0539826	6.37971	0.755205
ENSMUSG00000025579	14387	Gaa	P70699	33584	31313	36665	30985	31615	27572	0.0479007	8.88838	0.738389
ENSMUSG00000025153	14104	Fasn	P19096	28234	36983	33903	34691	36176	28704	-0.127806	9.02144	0.431449
ENSMUSG00000054364	11852	Rhob	P62746	20841	19975	22428	20752	19321	20164	-0.053825	8.32879	0.714706
ENSMUSG00000020585	17775	Laptm4a	E9QLR3	41893	36997	49732	38523	36520	36880	0.0681674	9.25825	0.648687
ENSMUSG00000037149	104721	Ddx1	Q91VR5	8450	9174	10553	9097	9300	8125	-0.0423308	7.13394	0.752661
ENSMUSG00000020571	71853	Pdia6	Q3TML0	22573	24439	24785	23063	25467	20991	-0.0735624	8.52439	0.627028
ENSMUSG00000036333	77480	Kidins220	E9Q9B7	17517	16748	21975	15658	16154	15333	0.12066	7.97754	0.434808
ENSMUSG00000002900	16777	Lamb1	E9QN70	42563	43236	62070	41563	44361	46323	0.0168012	9.43841	0.916397
ENSMUSG00000020664	13382	Dld	O08749	5311	5596	7058	5821	5459	5351	-0.0248144	6.46539	0.867893
ENSMUSG00000020570	19027	Sypl	O09117	6837	7255	9064	7158	6937	6779	0.0140111	6.76836	0.906877
ENSMUSG00000035799	22160	Twist1	P26687	4102	4502	8355	3649	4299	5620	0.152145	6.24995	0.548817
ENSMUSG00000020590	217463	Snx13	E9QNG6	5765	5722	7950	5062	5165	5453	0.168989	6.4077	0.306588
ENSMUSG00000020954	94186	Strn3	B2RQS1	9600	10752	15008	9165	10230	10803	0.0808819	7.37434	0.605702
ENSMUSG00000035247	207304	Hectd1	F8WIE5	26211	27820	36759	26589	27062	26735	0.0358189	8.73077	0.79099
ENSMUSG00000035181	320487	Heatr5a	Q5PRF0	13917	15765	18609	14481	15011	12791	0.0585517	7.79477	0.69947
ENSMUSG00000035133	11855	Arhgap5	E9PYT0	12016	12645	22832	11803	12623	16807	0.0379536	7.8047	0.846375
ENSMUSG00000034892	20090	Rps29	P62274	12024	14346	13904	13246	14074	12824	-0.117701	7.66713	0.449096
ENSMUSG00000034761	399510	Map4k5	Q05BG3	8135	7780	9877	7501	7126	7397	0.0952994	6.92015	0.497812
ENSMUSG00000048285	319710	Frmd6	Q8C0V9	16757	18549	26434	18594	19041	19428	-0.0339617	8.2502	0.817325
ENSMUSG00000021109	15251	Hif1a	Q61221	15219	15872	21497	15711	15573	16672	-0.00859289	7.96273	0.954147
ENSMUSG00000021131	13877	Erh	G3UW85	4575	5351	5711	5455	5267	4667	-0.104995	6.34726	0.573592
ENSMUSG00000019969	19164	Psen1	P49769	6792	6909	8639	6749	6944	6619	0.00391673	6.73216	0.974015
ENSMUSG00000042507	238317	Elmsan1	E9Q2I4	6726	7102	9589	6419	7192	7321	0.0207002	6.77611	0.870115
ENSMUSG00000021242	67963	Npc2	Q9Z0J0	34705	33661	35584	33824	31931	26111	0.0601193	8.91124	0.718609
ENSMUSG00000002020	16997	Ltbp2	O08999	113341	104394	197212	79379	127194	149954	0.0578211	10.9266	0.813324
ENSMUSG00000034290	217718	Nek9	Q69Z43	17821	18273	23068	17612	17476	17007	0.0487855	8.09903	0.740313
ENSMUSG00000020964	20338	Sel1l	Q5DTL8	26064	26688	34180	24755	25574	25326	0.0646505	8.64162	0.628929
ENSMUSG00000047414	399558	Flrt2	Q8BLU0	11493	11163	14146	9197	11178	8046	0.243924	7.2796	0.234715
ENSMUSG00000021009	24000	Ptpn21	G5E8J4	4978	4980	6562	5027	5486	5478	-0.0897442	6.39826	0.60093
ENSMUSG00000033713	71375	Foxn3	Q499D0	5460	5684	6894	5007	5395	4920	0.103684	6.40107	0.522507
ENSMUSG00000001175	12313	Calm1	P0DP26	34504	36571	45644	37747	37148	36310	-0.0657237	9.20808	0.651876
ENSMUSG00000021091	20716	Serpina3n	G3X8T9	600	717	8256	410	1077	7099	-0.149988	5.31455	0.888267
ENSMUSG00000041415	192119	Dicer1	F8VQ54	6256	6640	8560	5869	6344	6567	0.0539031	6.66737	0.67276
ENSMUSG00000021111	18789	Papola	E9PZR3	13011	14737	19041	14198	14767	14630	-0.0391049	7.81919	0.793278
ENSMUSG00000056770	52690	Setd3	Q91WC0	6948	7545	8876	6907	6852	7045	0.0348139	6.80824	0.76725
ENSMUSG00000021266	22375	Wars	P32921	7087	6935	8961	7509	7135	7069	-0.0524411	6.8473	0.693147
ENSMUSG00000017843	26931	Ppp2r5c	Q60996	8879	9746	12808	8804	9296	9259	0.059353	7.2103	0.67629
ENSMUSG00000018707	13424	Dync1h1	Q9JHU4	85000	101609	128397	83384	94636	100929	0.0328222	10.5085	0.847139
ENSMUSG00000021281	21928	Tnfaip2	Q61333	9267	9335	13807	8329	8886	10281	0.0900303	7.19386	0.584873
ENSMUSG00000021288	16593	Klc1	Q7M702	7939	8308	10167	8190	8220	8596	-0.0551341	7.04667	0.701332
ENSMUSG00000001729	11651	Akt1	P31750	31113	32126	35078	31453	31032	29147	-0.0229047	8.94167	0.874684
ENSMUSG00000021144	116870	Mta1	E9PX23	9516	9862	10744	9858	9898	8761	-0.0449281	7.2413	0.756984
ENSMUSG00000021193	69617	Pitrm1	Q8K411	6897	7665	8922	7768	7997	6753	-0.0706055	6.89278	0.609047
ENSMUSG00000033499	217980	Larp4b	Q6A0A2	9130	10004	13216	8977	9726	9942	0.0340533	7.22729	0.812149
ENSMUSG00000015671	19166	Psma2	P49722	5519	6276	6740	6111	6148	5414	-0.0583936	6.55534	0.680726
ENSMUSG00000041297	69562	Cdk13	Q69ZA1	7116	7782	10398	6720	7691	7735	0.0500015	6.86393	0.710052
ENSMUSG00000041236	218035	Vps41	Q5KU39	8216	7374	9080	7593	7251	6553	0.0794063	6.8642	0.581518
ENSMUSG00000058672	22151	Tubb2a	Q7TMM9	6075	6886	7957	7122	7768	6221	-0.144158	6.77439	0.25553
ENSMUSG00000038546	56705	Ranbp9	E9Q5D6	5041	5294	7027	4956	5546	5104	0.0151945	6.35441	0.933206
ENSMUSG00000038014	218236	Fam120a	Q6A0A9	28649	30443	37747	28224	30255	29255	0.00756576	8.88624	0.956236
ENSMUSG00000021388	66695	Aspn	A6H6K1	20964	22373	36101	24333	21252	18898	0.146593	8.42823	0.435653
ENSMUSG00000037851	105148	Iars	Q8BU30	18438	20047	24116	19634	20386	19128	-0.0516916	8.29998	0.704191
ENSMUSG00000021395	20729	Spin1	Q61142	12258	13243	15747	12499	12337	11093	0.0670387	7.61853	0.669125
ENSMUSG00000021488	18193	Nsd1	E9QAE4	16256	18925	26204	16872	18030	18642	0.0493203	8.14788	0.751315
ENSMUSG00000058569	67511	Tmed9	Q6PDC2	11318	11960	14544	11697	11362	11818	-0.0172284	7.53436	0.895702
ENSMUSG00000021540	17129	Smad5	P97454	7665	8495	12105	8261	8226	8255	0.0445612	7.07633	0.757519
ENSMUSG00000021477	13039	Ctsl	P06797	44585	42600	49793	41917	40374	38623	0.0541612	9.32123	0.768964
ENSMUSG00000021518	19210	Ptdss1	Q99LH2	5775	6065	6469	5996	5736	5165	-0.00762724	6.49711	0.958165
ENSMUSG00000060969	16371	Irx1	P81068	3678	4547	6520	4498	5145	4732	-0.11512	6.15364	0.784206
ENSMUSG00000017756	20499	Slc12a7	B9EIV8	6090	6297	6513	5747	5860	4817	0.0830598	6.50561	0.691185
ENSMUSG00000021585	12380	Cast	P51125	10059	9352	11632	8599	9064	9551	0.0602533	7.21065	0.718257
ENSMUSG00000034751	328329	Mast4	Q811L6	10055	10790	13532	9510	10927	10670	0.00810187	7.34377	0.956697
ENSMUSG00000025278	286940	Flnb	Q80X90	129422	133089	129047	125295	134749	131366	-0.11589	10.9592	0.487693
ENSMUSG00000021745	19270	Ptprg	E9Q6E7	10316	11310	18716	10502	11290	12670	0.0679684	7.55245	0.681657
ENSMUSG00000021820	12325	Camk2g	Q6ZWS7	7566	7696	10256	6607	7222	8312	0.0649833	6.92054	0.650553
ENSMUSG00000021822	18792	Plau	P06869	7431	8223	12368	7136	9220	11860	-0.16375	7.13919	0.38017
ENSMUSG00000021823	22330	Vcl	Q64727	61456	61436	70274	59035	60918	61294	-0.0349084	9.91219	0.83087
[truncated: 1,286 more rows]
